# Supplementary material for: The species composition—ecosystem function relationship: A global meta-analysis using data from intact and recovering ecosystems
Source: PLoS One. 2020 Jul 30;15(7):e0236550. doi: 10.1371/journal.pone.0236550 (PMC7392319; doi:10.1371/journal.pone.0236550)
Supplement: S1 Dataset — (XLSX) [file pone.0236550.s002.xlsx]

## Sheet: S1
Database S1. Data and similarity metrics for each restoration site (n = 205), including each measure of ecosystem function. Response ratios were calculated using the mean similarity of restoration sites to each reference site divided by the mean similarity within reference sites. Similarity for species composition was pairwise Bray-Curtis similarity measures (%). Similarity for ecosystem function…
Study	Restoration Site Number (multiple groups or ecosystems are reported in some studies)	Number of Reference Sites (multiple groups or ecosystems are reported in some studies)	Country	Ecosystem Type	Degradation Type	Ecosystem Function Measure	Ecosystem Function Type	Species Composition Measure	Species Composition Group	Ecosystem Function Mean Similarity to Reference Sites (REST)	Ecosystem Function Mean Similarity within Reference Sites (REF)	Ecosystem Function Reponse Ratio ln(REST +1/REF+1)	Species Composition Mean Similarity to Reference Sites (REST)	Species Composition Mean Similarity within Reference Sites (REF)	Species Composition Response Ratio ln(REST +1/REF+1)
Andersen et al. 2003	1	3	Canada	Shrubland	Peat Mining	Litter depth	Soil Litter	Abundance	Vegetation	72.2222	63.8889	0.120823	12.3144	37.4541	-1.06062
Andersen et al. 2003	2	3	Canada	Shrubland	Peat Mining	Litter depth	Soil Litter	Abundance	Vegetation	72.2222	63.8889	0.120823	20.3663	37.4541	-0.587652
Andersen et al. 2003	3	3	Canada	Shrubland	Peat Mining	Litter depth	Soil Litter	Abundance	Vegetation	0	63.8889	-4.17268	20.6052	37.4541	-0.576533
Andersen et al. 2003	4	3	Canada	Shrubland	Peat Mining	Litter depth	Soil Litter	Abundance	Vegetation	28.8889	63.8889	-0.77519	15.8068	37.4541	-0.827682
Andersen et al. 2003	5	3	Canada	Shrubland	Peat Mining	Litter depth	Soil Litter	Abundance	Vegetation	43.3333	63.8889	-0.38094	22.5493	37.4541	-0.490372
Andersen et al. 2003	6	3	Canada	Shrubland	Peat Mining	Litter depth	Soil Litter	Abundance	Vegetation	75	63.8889	0.158057	4.78821	37.4541	-1.89364
Andersen et al. 2003	7	3	Canada	Shrubland	Peat Mining	Litter depth	Soil Litter	Abundance	Vegetation	28.8889	63.8889	-0.77519	25.3412	37.4541	-0.378331
Andersen et al. 2003	8	3	Canada	Shrubland	Peat Mining	Litter depth	Soil Litter	Abundance	Vegetation	60	63.8889	-0.0618025	37.9517	37.4541	0.0128553
Andersen et al. 2003	1	3	Canada	Shrubland	Peat Mining	Ground cover	Biotic Structure	Abundance	Vegetation	85.7843	96.0784	-0.112093	12.3144	37.4541	-1.06062
Andersen et al. 2003	2	3	Canada	Shrubland	Peat Mining	Ground cover	Biotic Structure	Abundance	Vegetation	96.0784	96.0784	0	20.3663	37.4541	-0.587652
Andersen et al. 2003	3	3	Canada	Shrubland	Peat Mining	Ground cover	Biotic Structure	Abundance	Vegetation	12.2549	96.0784	-1.99115	20.6052	37.4541	-0.576533
Andersen et al. 2003	4	3	Canada	Shrubland	Peat Mining	Ground cover	Biotic Structure	Abundance	Vegetation	36.7647	96.0784	-0.944144	15.8068	37.4541	-0.827682
Andersen et al. 2003	5	3	Canada	Shrubland	Peat Mining	Ground cover	Biotic Structure	Abundance	Vegetation	98.0392	96.0784	0.0199967	22.5493	37.4541	-0.490372
Andersen et al. 2003	6	3	Canada	Shrubland	Peat Mining	Ground cover	Biotic Structure	Abundance	Vegetation	96.0784	96.0784	0	4.78821	37.4541	-1.89364
Andersen et al. 2003	7	3	Canada	Shrubland	Peat Mining	Ground cover	Biotic Structure	Abundance	Vegetation	36.7647	96.0784	-0.944144	25.3412	37.4541	-0.378331
Andersen et al. 2003	8	3	Canada	Shrubland	Peat Mining	Ground cover	Biotic Structure	Abundance	Vegetation	96.0784	96.0784	0	37.9517	37.4541	0.0128553
Brown et al. 2005	1	2	USA	Wetland	Contaminated soils from mining tailings	Total Fungal Biomass (μg/g)	Biotic Interactions	Presence	Vegetation	35.406	9.91978	1.20416	13.3333	44.4444	-1.1539
Brown et al. 2005	2	2	USA	Wetland	Contaminated soils from mining tailings	Total Fungal Biomass (μg/g)	Biotic Interactions	Presence	Vegetation	16.5908	9.91978	0.476801	15.5556	44.4444	-1.00977
Brown et al. 2005	3	2	USA	Wetland	Contaminated soils from mining tailings	Total Fungal Biomass (μg/g)	Biotic Interactions	Presence	Vegetation	27.7053	9.91978	0.966505	0	44.4444	-3.81649
Brown et al. 2005	4	2	USA	Wetland	Contaminated soils from mining tailings	Total Fungal Biomass (μg/g)	Biotic Interactions	Presence	Vegetation	16.9676	9.91978	0.497995	0	44.4444	-3.81649
Brown et al. 2005	5	2	USA	Wetland	Contaminated soils from mining tailings	Total Fungal Biomass (μg/g)	Biotic Interactions	Presence	Vegetation	9.95557	9.91978	0.00327244	12.4542	44.4444	-1.2172
Brown et al. 2005	1	2	USA	Wetland	Contaminated soils from mining tailings	Ratio Total Fungal:Bacterial Biomass	Biotic Interactions	Presence	Vegetation	50.4998	16.9438	1.05433	13.3333	44.4444	-1.1539
Brown et al. 2005	2	2	USA	Wetland	Contaminated soils from mining tailings	Ratio Total Fungal:Bacterial Biomass	Biotic Interactions	Presence	Vegetation	16.149	16.9438	-0.0453042	15.5556	44.4444	-1.00977
Brown et al. 2005	3	2	USA	Wetland	Contaminated soils from mining tailings	Ratio Total Fungal:Bacterial Biomass	Biotic Interactions	Presence	Vegetation	29.8148	16.9438	0.540748	0	44.4444	-3.81649
Brown et al. 2005	4	2	USA	Wetland	Contaminated soils from mining tailings	Ratio Total Fungal:Bacterial Biomass	Biotic Interactions	Presence	Vegetation	17.5508	16.9438	0.0332668	0	44.4444	-3.81649
Brown et al. 2005	5	2	USA	Wetland	Contaminated soils from mining tailings	Ratio Total Fungal:Bacterial Biomass	Biotic Interactions	Presence	Vegetation	14.2903	16.9438	-0.160024	12.4542	44.4444	-1.2172
Brown et al. 2005	1	2	USA	Wetland	Contaminated soils from mining tailings	Ratio Active:Total Fungal Biomass	Biotic Interactions	Presence	Vegetation	3.06812	21.4922	-1.70999	13.3333	44.4444	-1.1539
Brown et al. 2005	2	2	USA	Wetland	Contaminated soils from mining tailings	Ratio Active:Total Fungal Biomass	Biotic Interactions	Presence	Vegetation	47.3855	21.4922	0.766034	15.5556	44.4444	-1.00977
Brown et al. 2005	3	2	USA	Wetland	Contaminated soils from mining tailings	Ratio Active:Total Fungal Biomass	Biotic Interactions	Presence	Vegetation	20.1304	21.4922	-0.0624539	0	44.4444	-3.81649
Brown et al. 2005	4	2	USA	Wetland	Contaminated soils from mining tailings	Ratio Active:Total Fungal Biomass	Biotic Interactions	Presence	Vegetation	9.3192	21.4922	-0.779161	0	44.4444	-3.81649
Brown et al. 2005	5	2	USA	Wetland	Contaminated soils from mining tailings	Ratio Active:Total Fungal Biomass	Biotic Interactions	Presence	Vegetation	51.5675	21.4922	0.848931	12.4542	44.4444	-1.2172
Brown et al. 2005	1	2	USA	Wetland	Contaminated soils from mining tailings	Net N Mineralization (mg/kg/42 days)	Soil Nutrients	Presence	Vegetation	23.8561	22.6712	0.048844	13.3333	44.4444	-1.1539
Brown et al. 2005	2	2	USA	Wetland	Contaminated soils from mining tailings	Net N Mineralization (mg/kg/42 days)	Soil Nutrients	Presence	Vegetation	29.2015	22.6712	0.243632	15.5556	44.4444	-1.00977
Brown et al. 2005	3	2	USA	Wetland	Contaminated soils from mining tailings	Net N Mineralization (mg/kg/42 days)	Soil Nutrients	Presence	Vegetation	50.1293	22.6712	0.770097	0	44.4444	-3.81649
Brown et al. 2005	4	2	USA	Wetland	Contaminated soils from mining tailings	Net N Mineralization (mg/kg/42 days)	Soil Nutrients	Presence	Vegetation	61.3356	22.6712	0.968272	0	44.4444	-3.81649
Brown et al. 2005	5	2	USA	Wetland	Contaminated soils from mining tailings	Net N Mineralization (mg/kg/42 days)	Soil Nutrients	Presence	Vegetation	57.0304	22.6712	0.896707	12.4542	44.4444	-1.2172
Brown et al. 2005	1	2	USA	Wetland	Contaminated soils from mining tailings	Ratio Active:Total Bacterial Biomass	Biotic Interactions	Presence	Vegetation	49.5379	24.0924	0.700157	13.3333	44.4444	-1.1539
Brown et al. 2005	2	2	USA	Wetland	Contaminated soils from mining tailings	Ratio Active:Total Bacterial Biomass	Biotic Interactions	Presence	Vegetation	56.1044	24.0924	0.822315	15.5556	44.4444	-1.00977
Brown et al. 2005	3	2	USA	Wetland	Contaminated soils from mining tailings	Ratio Active:Total Bacterial Biomass	Biotic Interactions	Presence	Vegetation	49.4438	24.0924	0.698293	0	44.4444	-3.81649
Brown et al. 2005	4	2	USA	Wetland	Contaminated soils from mining tailings	Ratio Active:Total Bacterial Biomass	Biotic Interactions	Presence	Vegetation	50.7907	24.0924	0.724644	0	44.4444	-3.81649
Brown et al. 2005	5	2	USA	Wetland	Contaminated soils from mining tailings	Ratio Active:Total Bacterial Biomass	Biotic Interactions	Presence	Vegetation	49.1269	24.0924	0.691992	12.4542	44.4444	-1.2172
Brown et al. 2005	1	2	USA	Wetland	Contaminated soils from mining tailings	Active Bacterial Biomass (μg/g)	Biotic Interactions	Presence	Vegetation	66.4263	42.3334	0.442112	13.3333	44.4444	-1.1539
Brown et al. 2005	2	2	USA	Wetland	Contaminated soils from mining tailings	Active Bacterial Biomass (μg/g)	Biotic Interactions	Presence	Vegetation	49.2285	42.3334	0.14766	15.5556	44.4444	-1.00977
Brown et al. 2005	3	2	USA	Wetland	Contaminated soils from mining tailings	Active Bacterial Biomass (μg/g)	Biotic Interactions	Presence	Vegetation	69.9776	42.3334	0.493441	0	44.4444	-3.81649
Brown et al. 2005	4	2	USA	Wetland	Contaminated soils from mining tailings	Active Bacterial Biomass (μg/g)	Biotic Interactions	Presence	Vegetation	60.4035	42.3334	0.348544	0	44.4444	-3.81649
Brown et al. 2005	5	2	USA	Wetland	Contaminated soils from mining tailings	Active Bacterial Biomass (μg/g)	Biotic Interactions	Presence	Vegetation	59.6024	42.3334	0.335411	12.4542	44.4444	-1.2172
Brown et al. 2005	1	2	USA	Wetland	Contaminated soils from mining tailings	Active Fungal Biomass (μg/g)	Biotic Interactions	Presence	Vegetation	23.8853	47.5136	-0.667566	13.3333	44.4444	-1.1539
Brown et al. 2005	2	2	USA	Wetland	Contaminated soils from mining tailings	Active Fungal Biomass (μg/g)	Biotic Interactions	Presence	Vegetation	5.06257	47.5136	-2.07971	15.5556	44.4444	-1.00977
Brown et al. 2005	3	2	USA	Wetland	Contaminated soils from mining tailings	Active Fungal Biomass (μg/g)	Biotic Interactions	Presence	Vegetation	59.6787	47.5136	0.223749	0	44.4444	-3.81649
Brown et al. 2005	4	2	USA	Wetland	Contaminated soils from mining tailings	Active Fungal Biomass (μg/g)	Biotic Interactions	Presence	Vegetation	69.1968	47.5136	0.369459	0	44.4444	-3.81649
Brown et al. 2005	5	2	USA	Wetland	Contaminated soils from mining tailings	Active Fungal Biomass (μg/g)	Biotic Interactions	Presence	Vegetation	16.3132	47.5136	-1.03038	12.4542	44.4444	-1.2172
Brown et al. 2005	1	2	USA	Wetland	Contaminated soils from mining tailings	TOC (%)	Soil Nutrients	Presence	Vegetation	74.5105	53.27	0.330299	13.3333	44.4444	-1.1539
Brown et al. 2005	2	2	USA	Wetland	Contaminated soils from mining tailings	TOC (%)	Soil Nutrients	Presence	Vegetation	73.073	53.27	0.311079	15.5556	44.4444	-1.00977
Brown et al. 2005	3	2	USA	Wetland	Contaminated soils from mining tailings	TOC (%)	Soil Nutrients	Presence	Vegetation	73.256	53.27	0.313546	0	44.4444	-3.81649
Brown et al. 2005	4	2	USA	Wetland	Contaminated soils from mining tailings	TOC (%)	Soil Nutrients	Presence	Vegetation	71.9307	53.27	0.295537	0	44.4444	-3.81649
Brown et al. 2005	5	2	USA	Wetland	Contaminated soils from mining tailings	TOC (%)	Soil Nutrients	Presence	Vegetation	64.1913	53.27	0.183354	12.4542	44.4444	-1.2172
Brown et al. 2005	1	2	USA	Wetland	Contaminated soils from mining tailings	Total Bacterial Biomass (μg/g)	Biotic Interactions	Presence	Vegetation	58.9084	58.4013	0.00850075	13.3333	44.4444	-1.1539
Brown et al. 2005	2	2	USA	Wetland	Contaminated soils from mining tailings	Total Bacterial Biomass (μg/g)	Biotic Interactions	Presence	Vegetation	78.0832	58.4013	0.286184	15.5556	44.4444	-1.00977
Brown et al. 2005	3	2	USA	Wetland	Contaminated soils from mining tailings	Total Bacterial Biomass (μg/g)	Biotic Interactions	Presence	Vegetation	79.0376	58.4013	0.298179	0	44.4444	-3.81649
Brown et al. 2005	4	2	USA	Wetland	Contaminated soils from mining tailings	Total Bacterial Biomass (μg/g)	Biotic Interactions	Presence	Vegetation	74.554	58.4013	0.240531	0	44.4444	-3.81649
Brown et al. 2005	5	2	USA	Wetland	Contaminated soils from mining tailings	Total Bacterial Biomass (μg/g)	Biotic Interactions	Presence	Vegetation	60.0993	58.4013	0.0281834	12.4542	44.4444	-1.2172
Calviño - Cancela t al. 2012	1	5	Spain	Forest	Clearing/Plantations	Biovolume	Biomass	Biovolume	Vegetation	15.4914	59.2247	-1.29525	5.91156	23.4879	-1.26498
Calviño - Cancela t al. 2012	2	5	Spain	Forest	Clearing/Plantations	Biovolume	Biomass	Biovolume	Vegetation	16.8176	59.2247	-1.2179	1.05764	23.4879	-2.47662
Calviño - Cancela t al. 2012	3	5	Spain	Forest	Clearing/Plantations	Biovolume	Biomass	Biovolume	Vegetation	67.0968	59.2247	0.122848	8.86755	23.4879	-0.908927
Calviño - Cancela t al. 2012	4	5	Spain	Forest	Clearing/Plantations	Biovolume	Biomass	Biovolume	Vegetation	23.3102	59.2247	-0.907186	7.43772	23.4879	-1.06547
Calviño - Cancela t al. 2012	5	5	Spain	Forest	Clearing/Plantations	Biovolume	Biomass	Biovolume	Vegetation	10.1252	59.2247	-1.68887	0.340683	23.4879	-2.905
Calviño - Cancela t al. 2012	6	5	Spain	Forest	Clearing/Plantations	Biovolume	Biomass	Biovolume	Vegetation	16.5347	59.2247	-1.2339	0.331953	23.4879	-2.91153
Calviño - Cancela t al. 2012	7	5	Spain	Forest	Clearing/Plantations	Biovolume	Biomass	Biovolume	Vegetation	38.4459	59.2247	-0.423151	6.92731	23.4879	-1.12786
Calviño - Cancela t al. 2012	8	5	Spain	Forest	Clearing/Plantations	Biovolume	Biomass	Biovolume	Vegetation	10.222	59.2247	-1.68021	0.558371	23.4879	-2.75454
Calviño - Cancela t al. 2012	9	5	Spain	Forest	Clearing/Plantations	Biovolume	Biomass	Biovolume	Vegetation	14.5803	59.2247	-1.35208	7.86721	23.4879	-1.01582
Calviño - Cancela t al. 2012	10	5	Spain	Forest	Clearing/Plantations	Biovolume	Biomass	Biovolume	Vegetation	15.7104	59.2247	-1.28205	7.18246	23.4879	-1.09619
Calviño - Cancela t al. 2012	11	5	Spain	Forest	Clearing/Plantations	Biovolume	Biomass	Biovolume	Vegetation	35.8676	59.2247	-0.490749	27.9805	23.4879	0.168444
Calviño - Cancela t al. 2012	12	5	Spain	Forest	Clearing/Plantations	Biovolume	Biomass	Biovolume	Vegetation	11.6878	59.2247	-1.55744	4.93544	23.4879	-1.41724
Calviño - Cancela t al. 2012	13	5	Spain	Forest	Clearing/Plantations	Biovolume	Biomass	Biovolume	Vegetation	20.6818	59.2247	-1.02161	9.27295	23.4879	-0.868665
Calviño - Cancela t al. 2012	14	5	Spain	Forest	Clearing/Plantations	Biovolume	Biomass	Biovolume	Vegetation	27.6953	59.2247	-0.741347	15.0484	23.4879	-0.42257
Calviño - Cancela t al. 2012	15	5	Spain	Forest	Clearing/Plantations	Biovolume	Biomass	Biovolume	Vegetation	28.605	59.2247	-0.710138	1.83137	23.4879	-2.15742
Calviño - Cancela t al. 2012	16	5	Spain	Forest	Clearing/Plantations	Biovolume	Biomass	Biovolume	Vegetation	4.99781	59.2247	-2.30669	3.04579	23.4879	-1.8005
Calviño - Cancela t al. 2012	17	5	Spain	Forest	Clearing/Plantations	Biovolume	Biomass	Biovolume	Vegetation	16.367	59.2247	-1.24351	0.956018	23.4879	-2.52727
Calviño - Cancela t al. 2012	18	5	Spain	Forest	Clearing/Plantations	Biovolume	Biomass	Biovolume	Vegetation	11.1414	59.2247	-1.60146	5.8977	23.4879	-1.26699
Calviño - Cancela t al. 2012	19	5	Spain	Forest	Clearing/Plantations	Biovolume	Biomass	Biovolume	Vegetation	7.95521	59.2247	-1.90585	4.69373	23.4879	-1.45881
Calviño - Cancela t al. 2012	20	5	Spain	Forest	Clearing/Plantations	Biovolume	Biomass	Biovolume	Vegetation	5.42732	59.2247	-2.23753	3.30329	23.4879	-1.7388
Calviño - Cancela t al. 2012	21	5	Spain	Forest	Clearing/Plantations	Biovolume	Biomass	Biovolume	Vegetation	31.9567	59.2247	-0.602888	21.4557	23.4879	-0.0866341
Calviño - Cancela t al. 2012	22	5	Spain	Forest	Clearing/Plantations	Biovolume	Biomass	Biovolume	Vegetation	27.0377	59.2247	-0.764533	16.4929	23.4879	-0.336383
Calviño - Cancela t al. 2012	23	5	Spain	Forest	Clearing/Plantations	Biovolume	Biomass	Biovolume	Vegetation	1.09745	59.2247	-3.35736	11.179	23.4879	-0.698466
Calviño - Cancela t al. 2012	24	5	Spain	Forest	Clearing/Plantations	Biovolume	Biomass	Biovolume	Vegetation	32.5922	59.2247	-0.583787	23.0725	23.4879	-0.0171076
Calviño - Cancela t al. 2012	25	5	Spain	Forest	Clearing/Plantations	Biovolume	Biomass	Biovolume	Vegetation	17.4314	59.2247	-1.18403	20.816	23.4879	-0.115536
Emery & Rudgers 2010	1	18	USA	Grassland	Dune removal	Litter Biomass	Biomass	Cover	Vegetation	40.547	34.3773	0.160755	43.2801	46.9561	-0.0797502
Emery & Rudgers 2010	2	18	USA	Grassland	Dune removal	Litter Biomass	Biomass	Cover	Vegetation	40.6259	34.3773	0.162654	44.3224	46.9561	-0.0564844
Emery & Rudgers 2010	3	18	USA	Grassland	Dune removal	Litter Biomass	Biomass	Cover	Vegetation	30.7471	34.3773	-0.108267	54.2379	46.9561	0.141362
Emery & Rudgers 2010	4	18	USA	Grassland	Dune removal	Litter Biomass	Biomass	Cover	Vegetation	44.7789	34.3773	0.257755	49.5922	46.9561	0.0535103
Emery & Rudgers 2010	5	18	USA	Grassland	Dune removal	Litter Biomass	Biomass	Cover	Vegetation	33.829	34.3773	-0.0156183	53.7057	46.9561	0.131682
Emery & Rudgers 2010	6	18	USA	Grassland	Dune removal	Litter Biomass	Biomass	Cover	Vegetation	40.2892	34.3773	0.154531	50.1856	46.9561	0.0651726
Emery & Rudgers 2010	7	18	USA	Grassland	Dune removal	Litter Biomass	Biomass	Cover	Vegetation	46.6598	34.3773	0.29802	47.2063	46.9561	0.00520444
Emery & Rudgers 2010	8	18	USA	Grassland	Dune removal	Litter Biomass	Biomass	Cover	Vegetation	0	34.3773	-3.56607	57.2229	46.9561	0.193992
Emery & Rudgers 2010	9	18	USA	Grassland	Dune removal	Litter Biomass	Biomass	Cover	Vegetation	42.3168	34.3773	0.202472	50.2052	46.9561	0.0655551
Emery & Rudgers 2010	10	18	USA	Grassland	Dune removal	Litter Biomass	Biomass	Cover	Vegetation	25.8242	34.3773	-0.276764	37.5043	46.9561	-0.219516
Emery & Rudgers 2010	11	18	USA	Grassland	Dune removal	Litter Biomass	Biomass	Cover	Vegetation	38.777	34.3773	0.117221	34.8841	46.9561	-0.289992
Emery & Rudgers 2010	12	18	USA	Grassland	Dune removal	Litter Biomass	Biomass	Cover	Vegetation	11.6824	34.3773	-1.02586	55.969	46.9561	0.172222
Emery & Rudgers 2010	13	18	USA	Grassland	Dune removal	Litter Biomass	Biomass	Cover	Vegetation	11.8678	34.3773	-1.01134	55.3776	46.9561	0.161785
Emery & Rudgers 2010	14	18	USA	Grassland	Dune removal	Litter Biomass	Biomass	Cover	Vegetation	40.3242	34.3773	0.15538	46.7923	46.9561	-0.00342138
Emery & Rudgers 2010	15	18	USA	Grassland	Dune removal	Litter Biomass	Biomass	Cover	Vegetation	13.3204	34.3773	-0.904385	31.5462	46.9561	-0.387625
Emery & Rudgers 2010	16	18	USA	Grassland	Dune removal	Litter Biomass	Biomass	Cover	Vegetation	39.3932	34.3773	0.132592	55.9121	46.9561	0.171222
Emery & Rudgers 2010	17	18	USA	Grassland	Dune removal	Litter Biomass	Biomass	Cover	Vegetation	40.1911	34.3773	0.152154	55.4978	46.9561	0.163916
Emery & Rudgers 2010	18	18	USA	Grassland	Dune removal	Litter Biomass	Biomass	Cover	Vegetation	22.697	34.3773	-0.400722	49.3717	46.9561	0.0491426
Emery & Rudgers 2010	1	18	USA	Grassland	Dune removal	Live Biomass	Biomass	Cover	Vegetation	56.3855	45.0192	0.220733	43.2801	46.9561	-0.0797502
Emery & Rudgers 2010	2	18	USA	Grassland	Dune removal	Live Biomass	Biomass	Cover	Vegetation	55.0136	45.0192	0.196537	44.3224	46.9561	-0.0564844
Emery & Rudgers 2010	3	18	USA	Grassland	Dune removal	Live Biomass	Biomass	Cover	Vegetation	41.1305	45.0192	-0.0882858	54.2379	46.9561	0.141362
Emery & Rudgers 2010	4	18	USA	Grassland	Dune removal	Live Biomass	Biomass	Cover	Vegetation	50.4793	45.0192	0.112121	49.5922	46.9561	0.0535103
Emery & Rudgers 2010	5	18	USA	Grassland	Dune removal	Live Biomass	Biomass	Cover	Vegetation	56.4093	45.0192	0.221148	53.7057	46.9561	0.131682
Emery & Rudgers 2010	6	18	USA	Grassland	Dune removal	Live Biomass	Biomass	Cover	Vegetation	39.6519	45.0192	-0.124012	50.1856	46.9561	0.0651726
Emery & Rudgers 2010	7	18	USA	Grassland	Dune removal	Live Biomass	Biomass	Cover	Vegetation	53.7775	45.0192	0.174222	47.2063	46.9561	0.00520444
Emery & Rudgers 2010	8	18	USA	Grassland	Dune removal	Live Biomass	Biomass	Cover	Vegetation	29.8711	45.0192	-0.399237	57.2229	46.9561	0.193992
Emery & Rudgers 2010	9	18	USA	Grassland	Dune removal	Live Biomass	Biomass	Cover	Vegetation	43.7857	45.0192	-0.0271683	50.2052	46.9561	0.0655551
Emery & Rudgers 2010	10	18	USA	Grassland	Dune removal	Live Biomass	Biomass	Cover	Vegetation	51.2397	45.0192	0.126785	37.5043	46.9561	-0.219516
Emery & Rudgers 2010	11	18	USA	Grassland	Dune removal	Live Biomass	Biomass	Cover	Vegetation	55.3324	45.0192	0.202212	34.8841	46.9561	-0.289992
Emery & Rudgers 2010	12	18	USA	Grassland	Dune removal	Live Biomass	Biomass	Cover	Vegetation	42.2503	45.0192	-0.0620543	55.969	46.9561	0.172222
Emery & Rudgers 2010	13	18	USA	Grassland	Dune removal	Live Biomass	Biomass	Cover	Vegetation	19.4662	45.0192	-0.810285	55.3776	46.9561	0.161785
Emery & Rudgers 2010	14	18	USA	Grassland	Dune removal	Live Biomass	Biomass	Cover	Vegetation	16.967	45.0192	-0.940522	46.7923	46.9561	-0.00342138
Emery & Rudgers 2010	15	18	USA	Grassland	Dune removal	Live Biomass	Biomass	Cover	Vegetation	14.8127	45.0192	-1.06824	31.5462	46.9561	-0.387625
Emery & Rudgers 2010	16	18	USA	Grassland	Dune removal	Live Biomass	Biomass	Cover	Vegetation	54.3444	45.0192	0.184517	55.9121	46.9561	0.171222
Emery & Rudgers 2010	17	18	USA	Grassland	Dune removal	Live Biomass	Biomass	Cover	Vegetation	46.422	45.0192	0.0300275	55.4978	46.9561	0.163916
Emery & Rudgers 2010	18	18	USA	Grassland	Dune removal	Live Biomass	Biomass	Cover	Vegetation	50.9402	45.0192	0.121035	49.3717	46.9561	0.0491426
Emery & Rudgers 2010	1	18	USA	Grassland	Dune removal	Nitrate (ppm)	Soil Nutrients	Cover	Vegetation	55.2447	49.3425	0.110862	43.2801	46.9561	-0.0797502
Emery & Rudgers 2010	2	18	USA	Grassland	Dune removal	Nitrate (ppm)	Soil Nutrients	Cover	Vegetation	57.7381	49.3425	0.154239	44.3224	46.9561	-0.0564844
Emery & Rudgers 2010	3	18	USA	Grassland	Dune removal	Nitrate (ppm)	Soil Nutrients	Cover	Vegetation	47.9497	49.3425	-0.028056	54.2379	46.9561	0.141362
Emery & Rudgers 2010	4	18	USA	Grassland	Dune removal	Nitrate (ppm)	Soil Nutrients	Cover	Vegetation	49.5238	49.3425	0.00359476	49.5922	46.9561	0.0535103
Emery & Rudgers 2010	5	18	USA	Grassland	Dune removal	Nitrate (ppm)	Soil Nutrients	Cover	Vegetation	54.6958	49.3425	0.101054	53.7057	46.9561	0.131682
Emery & Rudgers 2010	6	18	USA	Grassland	Dune removal	Nitrate (ppm)	Soil Nutrients	Cover	Vegetation	58.0357	49.3425	0.159293	50.1856	46.9561	0.0651726
Emery & Rudgers 2010	7	18	USA	Grassland	Dune removal	Nitrate (ppm)	Soil Nutrients	Cover	Vegetation	58.0357	49.3425	0.159293	47.2063	46.9561	0.00520444
Emery & Rudgers 2010	8	18	USA	Grassland	Dune removal	Nitrate (ppm)	Soil Nutrients	Cover	Vegetation	32.3082	49.3425	-0.413046	57.2229	46.9561	0.193992
Emery & Rudgers 2010	9	18	USA	Grassland	Dune removal	Nitrate (ppm)	Soil Nutrients	Cover	Vegetation	58.0357	49.3425	0.159293	50.2052	46.9561	0.0655551
Emery & Rudgers 2010	10	18	USA	Grassland	Dune removal	Nitrate (ppm)	Soil Nutrients	Cover	Vegetation	38.0952	49.3425	-0.252849	37.5043	46.9561	-0.219516
Emery & Rudgers 2010	11	18	USA	Grassland	Dune removal	Nitrate (ppm)	Soil Nutrients	Cover	Vegetation	58.0357	49.3425	0.159293	34.8841	46.9561	-0.289992
Emery & Rudgers 2010	12	18	USA	Grassland	Dune removal	Nitrate (ppm)	Soil Nutrients	Cover	Vegetation	32.3082	49.3425	-0.413046	55.969	46.9561	0.172222
Emery & Rudgers 2010	13	18	USA	Grassland	Dune removal	Nitrate (ppm)	Soil Nutrients	Cover	Vegetation	47.9497	49.3425	-0.028056	55.3776	46.9561	0.161785
Emery & Rudgers 2010	14	18	USA	Grassland	Dune removal	Nitrate (ppm)	Soil Nutrients	Cover	Vegetation	55.2447	49.3425	0.110862	46.7923	46.9561	-0.00342138
Emery & Rudgers 2010	15	18	USA	Grassland	Dune removal	Nitrate (ppm)	Soil Nutrients	Cover	Vegetation	58.0357	49.3425	0.159293	31.5462	46.9561	-0.387625
Emery & Rudgers 2010	16	18	USA	Grassland	Dune removal	Nitrate (ppm)	Soil Nutrients	Cover	Vegetation	32.3082	49.3425	-0.413046	55.9121	46.9561	0.171222
Emery & Rudgers 2010	17	18	USA	Grassland	Dune removal	Nitrate (ppm)	Soil Nutrients	Cover	Vegetation	47.9497	49.3425	-0.028056	55.4978	46.9561	0.163916
Emery & Rudgers 2010	18	18	USA	Grassland	Dune removal	Nitrate (ppm)	Soil Nutrients	Cover	Vegetation	47.9497	49.3425	-0.028056	49.3717	46.9561	0.0491426
Emery & Rudgers 2010	1	18	USA	Grassland	Dune removal	%organic matter	Soil Nutrients	Cover	Vegetation	53.5185	56.6667	-0.0561389	43.2801	46.9561	-0.0797502
Emery & Rudgers 2010	2	18	USA	Grassland	Dune removal	%organic matter	Soil Nutrients	Cover	Vegetation	46.6667	56.6667	-0.190447	44.3224	46.9561	-0.0564844
Emery & Rudgers 2010	3	18	USA	Grassland	Dune removal	%organic matter	Soil Nutrients	Cover	Vegetation	61.6667	56.6667	0.0831504	54.2379	46.9561	0.141362
Emery & Rudgers 2010	4	18	USA	Grassland	Dune removal	%organic matter	Soil Nutrients	Cover	Vegetation	53.5185	56.6667	-0.0561389	49.5922	46.9561	0.0535103
Emery & Rudgers 2010	5	18	USA	Grassland	Dune removal	%organic matter	Soil Nutrients	Cover	Vegetation	65	56.6667	0.134975	53.7057	46.9561	0.131682
Emery & Rudgers 2010	6	18	USA	Grassland	Dune removal	%organic matter	Soil Nutrients	Cover	Vegetation	65	56.6667	0.134975	50.1856	46.9561	0.0651726
Emery & Rudgers 2010	7	18	USA	Grassland	Dune removal	%organic matter	Soil Nutrients	Cover	Vegetation	65	56.6667	0.134975	47.2063	46.9561	0.00520444
Emery & Rudgers 2010	8	18	USA	Grassland	Dune removal	%organic matter	Soil Nutrients	Cover	Vegetation	61.6667	56.6667	0.0831504	57.2229	46.9561	0.193992
Emery & Rudgers 2010	9	18	USA	Grassland	Dune removal	%organic matter	Soil Nutrients	Cover	Vegetation	65	56.6667	0.134975	50.2052	46.9561	0.0655551
Emery & Rudgers 2010	10	18	USA	Grassland	Dune removal	%organic matter	Soil Nutrients	Cover	Vegetation	38.8889	56.6667	-0.368581	37.5043	46.9561	-0.219516
Emery & Rudgers 2010	11	18	USA	Grassland	Dune removal	%organic matter	Soil Nutrients	Cover	Vegetation	53.5185	56.6667	-0.0561389	34.8841	46.9561	-0.289992
Emery & Rudgers 2010	12	18	USA	Grassland	Dune removal	%organic matter	Soil Nutrients	Cover	Vegetation	61.6667	56.6667	0.0831504	55.969	46.9561	0.172222
Emery & Rudgers 2010	13	18	USA	Grassland	Dune removal	%organic matter	Soil Nutrients	Cover	Vegetation	61.6667	56.6667	0.0831504	55.3776	46.9561	0.161785
Emery & Rudgers 2010	14	18	USA	Grassland	Dune removal	%organic matter	Soil Nutrients	Cover	Vegetation	61.6667	56.6667	0.0831504	46.7923	46.9561	-0.00342138
Emery & Rudgers 2010	15	18	USA	Grassland	Dune removal	%organic matter	Soil Nutrients	Cover	Vegetation	53.5185	56.6667	-0.0561389	31.5462	46.9561	-0.387625
Emery & Rudgers 2010	16	18	USA	Grassland	Dune removal	%organic matter	Soil Nutrients	Cover	Vegetation	61.6667	56.6667	0.0831504	55.9121	46.9561	0.171222
Emery & Rudgers 2010	17	18	USA	Grassland	Dune removal	%organic matter	Soil Nutrients	Cover	Vegetation	61.6667	56.6667	0.0831504	55.4978	46.9561	0.163916
Emery & Rudgers 2010	18	18	USA	Grassland	Dune removal	%organic matter	Soil Nutrients	Cover	Vegetation	61.6667	56.6667	0.0831504	49.3717	46.9561	0.0491426
Emery & Rudgers 2010	1	18	USA	Grassland	Dune removal	AMF spore counts	Biotic Interactions	Cover	Vegetation	48.2604	58.3585	-0.186475	43.2801	46.9561	-0.0797502
Emery & Rudgers 2010	2	18	USA	Grassland	Dune removal	AMF spore counts	Biotic Interactions	Cover	Vegetation	34.7178	58.3585	-0.507945	44.3224	46.9561	-0.0564844
Emery & Rudgers 2010	3	18	USA	Grassland	Dune removal	AMF spore counts	Biotic Interactions	Cover	Vegetation	58.5723	58.3585	0.00359455	54.2379	46.9561	0.141362
Emery & Rudgers 2010	4	18	USA	Grassland	Dune removal	AMF spore counts	Biotic Interactions	Cover	Vegetation	65.4673	58.3585	0.113114	49.5922	46.9561	0.0535103
Emery & Rudgers 2010	5	18	USA	Grassland	Dune removal	AMF spore counts	Biotic Interactions	Cover	Vegetation	69.7176	58.3585	0.175099	53.7057	46.9561	0.131682
Emery & Rudgers 2010	6	18	USA	Grassland	Dune removal	AMF spore counts	Biotic Interactions	Cover	Vegetation	69.5154	58.3585	0.172236	50.1856	46.9561	0.0651726
Emery & Rudgers 2010	7	18	USA	Grassland	Dune removal	AMF spore counts	Biotic Interactions	Cover	Vegetation	69.3148	58.3585	0.169387	47.2063	46.9561	0.00520444
Emery & Rudgers 2010	8	18	USA	Grassland	Dune removal	AMF spore counts	Biotic Interactions	Cover	Vegetation	69.5439	58.3585	0.17264	57.2229	46.9561	0.193992
Emery & Rudgers 2010	9	18	USA	Grassland	Dune removal	AMF spore counts	Biotic Interactions	Cover	Vegetation	25.1771	58.3585	-0.818712	50.2052	46.9561	0.0655551
Emery & Rudgers 2010	10	18	USA	Grassland	Dune removal	AMF spore counts	Biotic Interactions	Cover	Vegetation	53.2624	58.3585	-0.0897635	37.5043	46.9561	-0.219516
Emery & Rudgers 2010	11	18	USA	Grassland	Dune removal	AMF spore counts	Biotic Interactions	Cover	Vegetation	48.8741	58.3585	-0.174093	34.8841	46.9561	-0.289992
Emery & Rudgers 2010	12	18	USA	Grassland	Dune removal	AMF spore counts	Biotic Interactions	Cover	Vegetation	29.6824	58.3585	-0.659905	55.969	46.9561	0.172222
Emery & Rudgers 2010	13	18	USA	Grassland	Dune removal	AMF spore counts	Biotic Interactions	Cover	Vegetation	27.0322	58.3585	-0.750241	55.3776	46.9561	0.161785
Emery & Rudgers 2010	14	18	USA	Grassland	Dune removal	AMF spore counts	Biotic Interactions	Cover	Vegetation	29.4174	58.3585	-0.668581	46.7923	46.9561	-0.00342138
Emery & Rudgers 2010	15	18	USA	Grassland	Dune removal	AMF spore counts	Biotic Interactions	Cover	Vegetation	42.187	58.3585	-0.318055	31.5462	46.9561	-0.387625
Emery & Rudgers 2010	16	18	USA	Grassland	Dune removal	AMF spore counts	Biotic Interactions	Cover	Vegetation	12.9861	58.3585	-1.44553	55.9121	46.9561	0.171222
Emery & Rudgers 2010	17	18	USA	Grassland	Dune removal	AMF spore counts	Biotic Interactions	Cover	Vegetation	66.7213	58.3585	0.131806	55.4978	46.9561	0.163916
Emery & Rudgers 2010	18	18	USA	Grassland	Dune removal	AMF spore counts	Biotic Interactions	Cover	Vegetation	50.118	58.3585	-0.14946	49.3717	46.9561	0.0491426
Emery & Rudgers 2010	1	18	USA	Grassland	Dune removal	NH4 (ppm)	Soil Nutrients	Cover	Vegetation	58.5315	68.1355	-0.149563	43.2801	46.9561	-0.0797502
Emery & Rudgers 2010	2	18	USA	Grassland	Dune removal	NH4 (ppm)	Soil Nutrients	Cover	Vegetation	75.1545	68.1355	0.0966952	44.3224	46.9561	-0.0564844
Emery & Rudgers 2010	3	18	USA	Grassland	Dune removal	NH4 (ppm)	Soil Nutrients	Cover	Vegetation	61.4825	68.1355	-0.101183	54.2379	46.9561	0.141362
Emery & Rudgers 2010	4	18	USA	Grassland	Dune removal	NH4 (ppm)	Soil Nutrients	Cover	Vegetation	31.5806	68.1355	-0.752353	49.5922	46.9561	0.0535103
Emery & Rudgers 2010	5	18	USA	Grassland	Dune removal	NH4 (ppm)	Soil Nutrients	Cover	Vegetation	75.1545	68.1355	0.0966952	53.7057	46.9561	0.131682
Emery & Rudgers 2010	6	18	USA	Grassland	Dune removal	NH4 (ppm)	Soil Nutrients	Cover	Vegetation	73.9786	68.1355	0.081134	50.1856	46.9561	0.0651726
Emery & Rudgers 2010	7	18	USA	Grassland	Dune removal	NH4 (ppm)	Soil Nutrients	Cover	Vegetation	51.5993	68.1355	-0.273366	47.2063	46.9561	0.00520444
Emery & Rudgers 2010	8	18	USA	Grassland	Dune removal	NH4 (ppm)	Soil Nutrients	Cover	Vegetation	10.5269	68.1355	-1.79139	57.2229	46.9561	0.193992
Emery & Rudgers 2010	9	18	USA	Grassland	Dune removal	NH4 (ppm)	Soil Nutrients	Cover	Vegetation	74.3934	68.1355	0.0866512	50.2052	46.9561	0.0655551
Emery & Rudgers 2010	10	18	USA	Grassland	Dune removal	NH4 (ppm)	Soil Nutrients	Cover	Vegetation	67.1404	68.1355	-0.0144989	37.5043	46.9561	-0.219516
Emery & Rudgers 2010	11	18	USA	Grassland	Dune removal	NH4 (ppm)	Soil Nutrients	Cover	Vegetation	50.1343	68.1355	-0.301614	34.8841	46.9561	-0.289992
Emery & Rudgers 2010	12	18	USA	Grassland	Dune removal	NH4 (ppm)	Soil Nutrients	Cover	Vegetation	67.1404	68.1355	-0.0144989	55.969	46.9561	0.172222
Emery & Rudgers 2010	13	18	USA	Grassland	Dune removal	NH4 (ppm)	Soil Nutrients	Cover	Vegetation	74.3934	68.1355	0.0866512	55.3776	46.9561	0.161785
Emery & Rudgers 2010	14	18	USA	Grassland	Dune removal	NH4 (ppm)	Soil Nutrients	Cover	Vegetation	76.0358	68.1355	0.108201	46.7923	46.9561	-0.00342138
Emery & Rudgers 2010	15	18	USA	Grassland	Dune removal	NH4 (ppm)	Soil Nutrients	Cover	Vegetation	70.7245	68.1355	0.0367636	31.5462	46.9561	-0.387625
Emery & Rudgers 2010	16	18	USA	Grassland	Dune removal	NH4 (ppm)	Soil Nutrients	Cover	Vegetation	74.3934	68.1355	0.0866512	55.9121	46.9561	0.171222
Emery & Rudgers 2010	17	18	USA	Grassland	Dune removal	NH4 (ppm)	Soil Nutrients	Cover	Vegetation	73.9786	68.1355	0.081134	55.4978	46.9561	0.163916
Emery & Rudgers 2010	18	18	USA	Grassland	Dune removal	NH4 (ppm)	Soil Nutrients	Cover	Vegetation	72.5016	68.1355	0.0612388	49.3717	46.9561	0.0491426
Emery & Rudgers 2010	1	18	USA	Grassland	Dune removal	P (ppm)	Soil Nutrients	Cover	Vegetation	70.2778	72.3856	-0.0291434	43.2801	46.9561	-0.0797502
Emery & Rudgers 2010	2	18	USA	Grassland	Dune removal	P (ppm)	Soil Nutrients	Cover	Vegetation	70.2778	72.3856	-0.0291434	44.3224	46.9561	-0.0564844
Emery & Rudgers 2010	3	18	USA	Grassland	Dune removal	P (ppm)	Soil Nutrients	Cover	Vegetation	70.2778	72.3856	-0.0291434	54.2379	46.9561	0.141362
Emery & Rudgers 2010	4	18	USA	Grassland	Dune removal	P (ppm)	Soil Nutrients	Cover	Vegetation	59.0278	72.3856	-0.200921	49.5922	46.9561	0.0535103
Emery & Rudgers 2010	5	18	USA	Grassland	Dune removal	P (ppm)	Soil Nutrients	Cover	Vegetation	70.2778	72.3856	-0.0291434	53.7057	46.9561	0.131682
Emery & Rudgers 2010	6	18	USA	Grassland	Dune removal	P (ppm)	Soil Nutrients	Cover	Vegetation	50.463	72.3856	-0.354866	50.1856	46.9561	0.0651726
Emery & Rudgers 2010	7	18	USA	Grassland	Dune removal	P (ppm)	Soil Nutrients	Cover	Vegetation	69.7222	72.3856	-0.0369682	47.2063	46.9561	0.00520444
Emery & Rudgers 2010	8	18	USA	Grassland	Dune removal	P (ppm)	Soil Nutrients	Cover	Vegetation	70.2778	72.3856	-0.0291434	57.2229	46.9561	0.193992
Emery & Rudgers 2010	9	18	USA	Grassland	Dune removal	P (ppm)	Soil Nutrients	Cover	Vegetation	70.2778	72.3856	-0.0291434	50.2052	46.9561	0.0655551
Emery & Rudgers 2010	10	18	USA	Grassland	Dune removal	P (ppm)	Soil Nutrients	Cover	Vegetation	59.0278	72.3856	-0.200921	37.5043	46.9561	-0.219516
Emery & Rudgers 2010	11	18	USA	Grassland	Dune removal	P (ppm)	Soil Nutrients	Cover	Vegetation	69.7222	72.3856	-0.0369682	34.8841	46.9561	-0.289992
Emery & Rudgers 2010	12	18	USA	Grassland	Dune removal	P (ppm)	Soil Nutrients	Cover	Vegetation	69.7222	72.3856	-0.0369682	55.969	46.9561	0.172222
Emery & Rudgers 2010	13	18	USA	Grassland	Dune removal	P (ppm)	Soil Nutrients	Cover	Vegetation	70.2778	72.3856	-0.0291434	55.3776	46.9561	0.161785
Emery & Rudgers 2010	14	18	USA	Grassland	Dune removal	P (ppm)	Soil Nutrients	Cover	Vegetation	70.2778	72.3856	-0.0291434	46.7923	46.9561	-0.00342138
Emery & Rudgers 2010	15	18	USA	Grassland	Dune removal	P (ppm)	Soil Nutrients	Cover	Vegetation	82.2685	72.3856	0.126343	31.5462	46.9561	-0.387625
Emery & Rudgers 2010	16	18	USA	Grassland	Dune removal	P (ppm)	Soil Nutrients	Cover	Vegetation	82.2685	72.3856	0.126343	55.9121	46.9561	0.171222
Emery & Rudgers 2010	17	18	USA	Grassland	Dune removal	P (ppm)	Soil Nutrients	Cover	Vegetation	69.7222	72.3856	-0.0369682	55.4978	46.9561	0.163916
Emery & Rudgers 2010	18	18	USA	Grassland	Dune removal	P (ppm)	Soil Nutrients	Cover	Vegetation	70.2778	72.3856	-0.0291434	49.3717	46.9561	0.0491426
Emery & Rudgers 2010	1	18	USA	Grassland	Dune removal	AMF morphogroups	Biotic Interactions	Cover	Vegetation	77.2222	81.3072	-0.0509047	43.2801	46.9561	-0.0797502
Emery & Rudgers 2010	2	18	USA	Grassland	Dune removal	AMF morphogroups	Biotic Interactions	Cover	Vegetation	83.3333	81.3072	0.0243187	44.3224	46.9561	-0.0564844
Emery & Rudgers 2010	3	18	USA	Grassland	Dune removal	AMF morphogroups	Biotic Interactions	Cover	Vegetation	62.7778	81.3072	-0.255054	54.2379	46.9561	0.141362
Emery & Rudgers 2010	4	18	USA	Grassland	Dune removal	AMF morphogroups	Biotic Interactions	Cover	Vegetation	87.7778	81.3072	0.0756779	49.5922	46.9561	0.0535103
Emery & Rudgers 2010	5	18	USA	Grassland	Dune removal	AMF morphogroups	Biotic Interactions	Cover	Vegetation	83.3333	81.3072	0.0243187	53.7057	46.9561	0.131682
Emery & Rudgers 2010	6	18	USA	Grassland	Dune removal	AMF morphogroups	Biotic Interactions	Cover	Vegetation	87.7778	81.3072	0.0756779	50.1856	46.9561	0.0651726
Emery & Rudgers 2010	7	18	USA	Grassland	Dune removal	AMF morphogroups	Biotic Interactions	Cover	Vegetation	83.3333	81.3072	0.0243187	47.2063	46.9561	0.00520444
Emery & Rudgers 2010	8	18	USA	Grassland	Dune removal	AMF morphogroups	Biotic Interactions	Cover	Vegetation	87.7778	81.3072	0.0756779	57.2229	46.9561	0.193992
Emery & Rudgers 2010	9	18	USA	Grassland	Dune removal	AMF morphogroups	Biotic Interactions	Cover	Vegetation	77.2222	81.3072	-0.0509047	50.2052	46.9561	0.0655551
Emery & Rudgers 2010	10	18	USA	Grassland	Dune removal	AMF morphogroups	Biotic Interactions	Cover	Vegetation	83.3333	81.3072	0.0243187	37.5043	46.9561	-0.219516
Emery & Rudgers 2010	11	18	USA	Grassland	Dune removal	AMF morphogroups	Biotic Interactions	Cover	Vegetation	77.2222	81.3072	-0.0509047	34.8841	46.9561	-0.289992
Emery & Rudgers 2010	12	18	USA	Grassland	Dune removal	AMF morphogroups	Biotic Interactions	Cover	Vegetation	77.2222	81.3072	-0.0509047	55.969	46.9561	0.172222
Emery & Rudgers 2010	13	18	USA	Grassland	Dune removal	AMF morphogroups	Biotic Interactions	Cover	Vegetation	62.7778	81.3072	-0.255054	55.3776	46.9561	0.161785
Emery & Rudgers 2010	14	18	USA	Grassland	Dune removal	AMF morphogroups	Biotic Interactions	Cover	Vegetation	62.7778	81.3072	-0.255054	46.7923	46.9561	-0.00342138
Emery & Rudgers 2010	15	18	USA	Grassland	Dune removal	AMF morphogroups	Biotic Interactions	Cover	Vegetation	77.2222	81.3072	-0.0509047	31.5462	46.9561	-0.387625
Emery & Rudgers 2010	16	18	USA	Grassland	Dune removal	AMF morphogroups	Biotic Interactions	Cover	Vegetation	62.7778	81.3072	-0.255054	55.9121	46.9561	0.171222
Emery & Rudgers 2010	17	18	USA	Grassland	Dune removal	AMF morphogroups	Biotic Interactions	Cover	Vegetation	77.2222	81.3072	-0.0509047	55.4978	46.9561	0.163916
Emery & Rudgers 2010	18	18	USA	Grassland	Dune removal	AMF morphogroups	Biotic Interactions	Cover	Vegetation	87.7778	81.3072	0.0756779	49.3717	46.9561	0.0491426
Forup & Memmot 2005	1	2	UK	Shrubland	Afforestation with pine	Pollen transport Web connectance	Biotic Interactions	Abundance	Vegetation	79.5204	59.2593	0.289854	44.7318	42.5945	0.0478614
Forup & Memmot 2005	2	2	UK	Shrubland	Afforestation with pine	Pollen transport Web connectance	Biotic Interactions	Abundance	Vegetation	76.9965	59.2593	0.258008	44.7318	42.5945	0.0478614
Forup & Memmot 2005	1	2	UK	Shrubland	Afforestation with pine	Visitation Web Connectance	Biotic Interactions	Abundance	Vegetation	78.2351	59.3868	0.27165	44.4641	42.5945	0.0419916
Forup & Memmot 2005	2	2	UK	Shrubland	Afforestation with pine	Visitation Web Connectance	Biotic Interactions	Abundance	Vegetation	76.9226	59.3868	0.254946	44.4641	42.5945	0.0419916
Forup et al. 2007	1	4	UK	Shrubland	Afforestation with pine	Pollen transport Web connectance	Biotic Interactions	Abundance	Vegetation	67.1762	85.5903	-0.239092	72.6235	82.2379	-0.122739
Forup et al. 2007	2	4	UK	Shrubland	Afforestation with pine	Pollen transport Web connectance	Biotic Interactions	Abundance	Vegetation	67.1762	85.5903	-0.239092	82.0538	82.2379	-0.00221506
Forup et al. 2007	3	4	UK	Shrubland	Afforestation with pine	Pollen transport Web connectance	Biotic Interactions	Abundance	Vegetation	71.1277	85.5903	-0.182749	82.0538	82.2379	-0.00221506
Forup et al. 2007	4	4	UK	Shrubland	Afforestation with pine	Pollen transport Web connectance	Biotic Interactions	Abundance	Vegetation	94.837	85.5903	0.101461	69.8542	82.2379	-0.16108
Forup et al. 2007	1	4	UK	Shrubland	Afforestation with pine	Visitation Web Connectance	Biotic Interactions	Abundance	Vegetation	68.7958	92.0821	-0.287909	72.6235	82.2379	-0.122739
Forup et al. 2007	2	4	UK	Shrubland	Afforestation with pine	Visitation Web Connectance	Biotic Interactions	Abundance	Vegetation	64.9738	92.0821	-0.344225	82.0538	82.2379	-0.00221506
Forup et al. 2007	3	4	UK	Shrubland	Afforestation with pine	Visitation Web Connectance	Biotic Interactions	Abundance	Vegetation	57.3298	92.0821	-0.467369	82.0538	82.2379	-0.00221506
Forup et al. 2007	4	4	UK	Shrubland	Afforestation with pine	Visitation Web Connectance	Biotic Interactions	Abundance	Vegetation	87.9057	92.0821	-0.0459058	69.8542	82.2379	-0.16108
Garci̒a-Palacios et al. 2011	Group A - 1	Group A - 5	Spain	Grassland	Road side	Soil Stability ASWAT	Soil Structure	Cover	Vegetation	51.8889	26.7261	0.645818	19.0568	49.0956	-0.915366
Garci̒a-Palacios et al. 2011	Group A - 2	Group A - 5	Spain	Grassland	Road side	Soil Stability ASWAT	Soil Structure	Cover	Vegetation	28.8449	26.7261	0.0736402	10.5475	49.0956	-1.46746
Garci̒a-Palacios et al. 2011	Group A - 3	Group A - 5	Spain	Grassland	Road side	Soil Stability ASWAT	Soil Structure	Cover	Vegetation	27.9405	26.7261	0.0428664	11.4053	49.0956	-1.39581
Garci̒a-Palacios et al. 2011	Group A - 4	Group A - 5	Spain	Grassland	Road side	Soil Stability ASWAT	Soil Structure	Cover	Vegetation	52.2002	26.7261	0.651687	7.34946	49.0956	-1.79174
Garci̒a-Palacios et al. 2011	Group A - 9	Group A - 5	Spain	Grassland	Road side	Soil Stability ASWAT	Soil Structure	Cover	Vegetation	51.7141	26.7261	0.642509	19.8221	49.0956	-0.87792
Garci̒a-Palacios et al. 2011	Group A - 10	Group A - 5	Spain	Grassland	Road side	Soil Stability ASWAT	Soil Structure	Cover	Vegetation	51.7055	26.7261	0.642344	30.3684	49.0956	-0.468133
Garci̒a-Palacios et al. 2011	Group A - 11	Group A - 5	Spain	Grassland	Road side	Soil Stability ASWAT	Soil Structure	Cover	Vegetation	54.1236	26.7261	0.687204	12.2566	49.0956	-1.32943
Garci̒a-Palacios et al. 2011	Group A - 12	Group A - 5	Spain	Grassland	Road side	Soil Stability ASWAT	Soil Structure	Cover	Vegetation	62.5612	26.7261	0.829628	23.9821	49.0956	-0.695773
Garci̒a-Palacios et al. 2011	Group A - 5	Group A - 5	Spain	Grassland	Road side	Soil Stability ASWAT	Soil Structure	Cover	Vegetation	30.7643	26.7261	0.135969	32.7925	49.0956	-0.393694
Garci̒a-Palacios et al. 2011	Group A - 6	Group A - 5	Spain	Grassland	Road side	Soil Stability ASWAT	Soil Structure	Cover	Vegetation	57.264	26.7261	0.742609	25.7193	49.0956	-0.628546
Garci̒a-Palacios et al. 2011	Group A - 7	Group A - 5	Spain	Grassland	Road side	Soil Stability ASWAT	Soil Structure	Cover	Vegetation	56.3239	26.7261	0.726343	22.802	49.0956	-0.744162
Garci̒a-Palacios et al. 2011	Group A - 8	Group A - 5	Spain	Grassland	Road side	Soil Stability ASWAT	Soil Structure	Cover	Vegetation	20.5277	26.7261	-0.253034	22.6861	49.0956	-0.749044
Garci̒a-Palacios et al. 2011	Group B - 1	Group B - 5	Spain	Grassland	Road side	Soil Stability ASWAT	Soil Structure	Cover	Vegetation	56.9006	26.7261	0.736353	6.4055	30.9783	-1.46283
Garci̒a-Palacios et al. 2011	Group B - 2	Group B - 5	Spain	Grassland	Road side	Soil Stability ASWAT	Soil Structure	Cover	Vegetation	59.1681	26.7261	0.774767	7.27097	30.9783	-1.35231
Garci̒a-Palacios et al. 2011	Group B - 3	Group B - 5	Spain	Grassland	Road side	Soil Stability ASWAT	Soil Structure	Cover	Vegetation	57.7756	26.7261	0.751352	7.63164	30.9783	-1.30962
Garci̒a-Palacios et al. 2011	Group B - 4	Group B - 5	Spain	Grassland	Road side	Soil Stability ASWAT	Soil Structure	Cover	Vegetation	20.6833	26.7261	-0.24583	5.49037	30.9783	-1.59474
Garci̒a-Palacios et al. 2011	Group B - 5	Group B - 5	Spain	Grassland	Road side	Soil Stability ASWAT	Soil Structure	Cover	Vegetation	19.7875	26.7261	-0.288025	6.62523	30.9783	-1.43359
Garci̒a-Palacios et al. 2011	Group B - 6	Group B - 5	Spain	Grassland	Road side	Soil Stability ASWAT	Soil Structure	Cover	Vegetation	20.4301	26.7261	-0.257579	12.0041	30.9783	-0.899794
Garci̒a-Palacios et al. 2011	Group B - 7	Group B - 5	Spain	Grassland	Road side	Soil Stability ASWAT	Soil Structure	Cover	Vegetation	0	26.7261	-3.32238	12.7428	30.9783	-0.844539
Garci̒a-Palacios et al. 2011	Group B - 8	Group B - 5	Spain	Grassland	Road side	Soil Stability ASWAT	Soil Structure	Cover	Vegetation	27.8867	26.7261	0.0410077	12.2883	30.9783	-0.878174
Garci̒a-Palacios et al. 2011	Group B - 9	Group B - 5	Spain	Grassland	Road side	Soil Stability ASWAT	Soil Structure	Cover	Vegetation	35.6517	26.7261	0.279084	2.75475	30.9783	-2.14204
Garci̒a-Palacios et al. 2011	Group B - 10	Group B - 5	Spain	Grassland	Road side	Soil Stability ASWAT	Soil Structure	Cover	Vegetation	31.433	26.7261	0.156803	4.42837	30.9783	-1.77342
Garci̒a-Palacios et al. 2011	Group B - 11	Group B - 5	Spain	Grassland	Road side	Soil Stability ASWAT	Soil Structure	Cover	Vegetation	59.5819	26.7261	0.78162	12.2992	30.9783	-0.877354
Garci̒a-Palacios et al. 2011	Group A - 1	Group A - 5	Spain	Grassland	Road side	N	Soil Nutrients	Cover	Vegetation	51.3999	48.7671	0.0515497	19.0568	49.0956	-0.915366
Garci̒a-Palacios et al. 2011	Group A - 2	Group A - 5	Spain	Grassland	Road side	N	Soil Nutrients	Cover	Vegetation	46.3853	48.7671	-0.0490435	10.5475	49.0956	-1.46746
Garci̒a-Palacios et al. 2011	Group A - 3	Group A - 5	Spain	Grassland	Road side	N	Soil Nutrients	Cover	Vegetation	32.595	48.7671	-0.392976	11.4053	49.0956	-1.39581
Garci̒a-Palacios et al. 2011	Group A - 4	Group A - 5	Spain	Grassland	Road side	N	Soil Nutrients	Cover	Vegetation	36.7739	48.7671	-0.275736	7.34946	49.0956	-1.79174
Garci̒a-Palacios et al. 2011	Group A - 9	Group A - 5	Spain	Grassland	Road side	N	Soil Nutrients	Cover	Vegetation	38.0276	48.7671	-0.243087	19.8221	49.0956	-0.87792
Garci̒a-Palacios et al. 2011	Group A - 10	Group A - 5	Spain	Grassland	Road side	N	Soil Nutrients	Cover	Vegetation	26.7447	48.7671	-0.584312	30.3684	49.0956	-0.468133
Garci̒a-Palacios et al. 2011	Group A - 11	Group A - 5	Spain	Grassland	Road side	N	Soil Nutrients	Cover	Vegetation	63.1007	48.7671	0.2531	12.2566	49.0956	-1.32943
Garci̒a-Palacios et al. 2011	Group A - 12	Group A - 5	Spain	Grassland	Road side	N	Soil Nutrients	Cover	Vegetation	33.4308	48.7671	-0.368403	23.9821	49.0956	-0.695773
Garci̒a-Palacios et al. 2011	Group A - 5	Group A - 5	Spain	Grassland	Road side	N	Soil Nutrients	Cover	Vegetation	58.086	48.7671	0.17164	32.7925	49.0956	-0.393694
Garci̒a-Palacios et al. 2011	Group A - 6	Group A - 5	Spain	Grassland	Road side	N	Soil Nutrients	Cover	Vegetation	69.9001	48.7671	0.353917	25.7193	49.0956	-0.628546
Garci̒a-Palacios et al. 2011	Group A - 7	Group A - 5	Spain	Grassland	Road side	N	Soil Nutrients	Cover	Vegetation	66.4437	48.7671	0.303939	22.802	49.0956	-0.744162
Garci̒a-Palacios et al. 2011	Group A - 8	Group A - 5	Spain	Grassland	Road side	N	Soil Nutrients	Cover	Vegetation	52.6535	48.7671	0.0751927	22.6861	49.0956	-0.749044
Garci̒a-Palacios et al. 2011	Group B - 1	Group B - 5	Spain	Grassland	Road side	N	Soil Nutrients	Cover	Vegetation	19.2227	48.7671	-0.900548	6.4055	30.9783	-1.46283
Garci̒a-Palacios et al. 2011	Group B - 2	Group B - 5	Spain	Grassland	Road side	N	Soil Nutrients	Cover	Vegetation	69.3689	48.7671	0.346397	7.27097	30.9783	-1.35231
Garci̒a-Palacios et al. 2011	Group B - 3	Group B - 5	Spain	Grassland	Road side	N	Soil Nutrients	Cover	Vegetation	45.5495	48.7671	-0.0668387	7.63164	30.9783	-1.30962
Garci̒a-Palacios et al. 2011	Group B - 4	Group B - 5	Spain	Grassland	Road side	N	Soil Nutrients	Cover	Vegetation	24.2373	48.7671	-0.67903	5.49037	30.9783	-1.59474
Garci̒a-Palacios et al. 2011	Group B - 5	Group B - 5	Spain	Grassland	Road side	N	Soil Nutrients	Cover	Vegetation	55.5787	48.7671	0.128279	6.62523	30.9783	-1.43359
Garci̒a-Palacios et al. 2011	Group B - 6	Group B - 5	Spain	Grassland	Road side	N	Soil Nutrients	Cover	Vegetation	51.8178	48.7671	0.0594929	12.0041	30.9783	-0.899794
Garci̒a-Palacios et al. 2011	Group B - 7	Group B - 5	Spain	Grassland	Road side	N	Soil Nutrients	Cover	Vegetation	54.743	48.7671	0.113397	12.7428	30.9783	-0.844539
Garci̒a-Palacios et al. 2011	Group B - 8	Group B - 5	Spain	Grassland	Road side	N	Soil Nutrients	Cover	Vegetation	25.0731	48.7671	-0.64645	12.2883	30.9783	-0.878174
Garci̒a-Palacios et al. 2011	Group B - 9	Group B - 5	Spain	Grassland	Road side	N	Soil Nutrients	Cover	Vegetation	72.5523	48.7671	0.390643	2.75475	30.9783	-2.14204
Garci̒a-Palacios et al. 2011	Group B - 10	Group B - 5	Spain	Grassland	Road side	N	Soil Nutrients	Cover	Vegetation	53.4893	48.7671	0.0906498	4.42837	30.9783	-1.77342
Garci̒a-Palacios et al. 2011	Group B - 11	Group B - 5	Spain	Grassland	Road side	N	Soil Nutrients	Cover	Vegetation	72.712	48.7671	0.392811	12.2992	30.9783	-0.877354
Garci̒a-Palacios et al. 2011	Group A - 1	Group A - 5	Spain	Grassland	Road side	P	Soil Nutrients	Cover	Vegetation	75	57.5	0.261707	19.0568	49.0956	-0.915366
Garci̒a-Palacios et al. 2011	Group A - 2	Group A - 5	Spain	Grassland	Road side	P	Soil Nutrients	Cover	Vegetation	78.75	57.5	0.30987	10.5475	49.0956	-1.46746
Garci̒a-Palacios et al. 2011	Group A - 3	Group A - 5	Spain	Grassland	Road side	P	Soil Nutrients	Cover	Vegetation	76.7308	57.5	0.284224	11.4053	49.0956	-1.39581
Garci̒a-Palacios et al. 2011	Group A - 4	Group A - 5	Spain	Grassland	Road side	P	Soil Nutrients	Cover	Vegetation	76.0985	57.5	0.276057	7.34946	49.0956	-1.79174
Garci̒a-Palacios et al. 2011	Group A - 9	Group A - 5	Spain	Grassland	Road side	P	Soil Nutrients	Cover	Vegetation	53.3898	57.5	-0.0728496	19.8221	49.0956	-0.87792
Garci̒a-Palacios et al. 2011	Group A - 10	Group A - 5	Spain	Grassland	Road side	P	Soil Nutrients	Cover	Vegetation	48.4615	57.5	-0.167831	30.3684	49.0956	-0.468133
Garci̒a-Palacios et al. 2011	Group A - 11	Group A - 5	Spain	Grassland	Road side	P	Soil Nutrients	Cover	Vegetation	65.625	57.5	0.130053	12.2566	49.0956	-1.32943
Garci̒a-Palacios et al. 2011	Group A - 12	Group A - 5	Spain	Grassland	Road side	P	Soil Nutrients	Cover	Vegetation	46.3235	57.5	-0.212019	23.9821	49.0956	-0.695773
Garci̒a-Palacios et al. 2011	Group A - 5	Group A - 5	Spain	Grassland	Road side	P	Soil Nutrients	Cover	Vegetation	36.2069	57.5	-0.452533	32.7925	49.0956	-0.393694
Garci̒a-Palacios et al. 2011	Group A - 6	Group A - 5	Spain	Grassland	Road side	P	Soil Nutrients	Cover	Vegetation	48.4615	57.5	-0.167831	25.7193	49.0956	-0.628546
Garci̒a-Palacios et al. 2011	Group A - 7	Group A - 5	Spain	Grassland	Road side	P	Soil Nutrients	Cover	Vegetation	39.8734	57.5	-0.358547	22.802	49.0956	-0.744162
Garci̒a-Palacios et al. 2011	Group A - 8	Group A - 5	Spain	Grassland	Road side	P	Soil Nutrients	Cover	Vegetation	71.5909	57.5	0.215813	22.6861	49.0956	-0.749044
Garci̒a-Palacios et al. 2011	Group B - 1	Group B - 5	Spain	Grassland	Road side	P	Soil Nutrients	Cover	Vegetation	70	57.5	0.193653	6.4055	30.9783	-1.46283
Garci̒a-Palacios et al. 2011	Group B - 2	Group B - 5	Spain	Grassland	Road side	P	Soil Nutrients	Cover	Vegetation	76.7308	57.5	0.284224	7.27097	30.9783	-1.35231
Garci̒a-Palacios et al. 2011	Group B - 3	Group B - 5	Spain	Grassland	Road side	P	Soil Nutrients	Cover	Vegetation	75.8468	57.5	0.272787	7.63164	30.9783	-1.30962
Garci̒a-Palacios et al. 2011	Group B - 4	Group B - 5	Spain	Grassland	Road side	P	Soil Nutrients	Cover	Vegetation	70	57.5	0.193653	5.49037	30.9783	-1.59474
Garci̒a-Palacios et al. 2011	Group B - 5	Group B - 5	Spain	Grassland	Road side	P	Soil Nutrients	Cover	Vegetation	76.3235	57.5	0.278972	6.62523	30.9783	-1.43359
Garci̒a-Palacios et al. 2011	Group B - 6	Group B - 5	Spain	Grassland	Road side	P	Soil Nutrients	Cover	Vegetation	75.8468	57.5	0.272787	12.0041	30.9783	-0.899794
Garci̒a-Palacios et al. 2011	Group B - 7	Group B - 5	Spain	Grassland	Road side	P	Soil Nutrients	Cover	Vegetation	77.3311	57.5	0.291918	12.7428	30.9783	-0.844539
Garci̒a-Palacios et al. 2011	Group B - 8	Group B - 5	Spain	Grassland	Road side	P	Soil Nutrients	Cover	Vegetation	78.2372	57.5	0.303419	12.2883	30.9783	-0.878174
Garci̒a-Palacios et al. 2011	Group B - 9	Group B - 5	Spain	Grassland	Road side	P	Soil Nutrients	Cover	Vegetation	61.7647	57.5	0.0703662	2.75475	30.9783	-2.14204
Garci̒a-Palacios et al. 2011	Group B - 10	Group B - 5	Spain	Grassland	Road side	P	Soil Nutrients	Cover	Vegetation	67.0213	57.5	0.150794	4.42837	30.9783	-1.77342
Garci̒a-Palacios et al. 2011	Group B - 11	Group A - 5	Spain	Grassland	Road side	P	Soil Nutrients	Cover	Vegetation	75	57.5	0.261707	12.2992	30.9783	-0.877354
Garci̒a-Palacios et al. 2011	Group A - 1	Group A - 5	Spain	Grassland	Road side	Organic C	Soil Nutrients	Cover	Vegetation	44.4303	65.8941	-0.386932	19.0568	49.0956	-0.915366
Garci̒a-Palacios et al. 2011	Group A - 2	Group A - 5	Spain	Grassland	Road side	Organic C	Soil Nutrients	Cover	Vegetation	46.7169	65.8941	-0.337827	10.5475	49.0956	-1.46746
Garci̒a-Palacios et al. 2011	Group A - 3	Group A - 5	Spain	Grassland	Road side	Organic C	Soil Nutrients	Cover	Vegetation	30.1984	65.8941	-0.762744	11.4053	49.0956	-1.39581
Garci̒a-Palacios et al. 2011	Group A - 4	Group A - 5	Spain	Grassland	Road side	Organic C	Soil Nutrients	Cover	Vegetation	31.3417	65.8941	-0.726754	7.34946	49.0956	-1.79174
Garci̒a-Palacios et al. 2011	Group A - 9	Group A - 5	Spain	Grassland	Road side	Organic C	Soil Nutrients	Cover	Vegetation	35.4417	65.8941	-0.607397	19.8221	49.0956	-0.87792
Garci̒a-Palacios et al. 2011	Group A - 10	Group A - 5	Spain	Grassland	Road side	Organic C	Soil Nutrients	Cover	Vegetation	26.8474	65.8941	-0.876371	30.3684	49.0956	-0.468133
Garci̒a-Palacios et al. 2011	Group A - 11	Group A - 5	Spain	Grassland	Road side	Organic C	Soil Nutrients	Cover	Vegetation	52.7881	65.8941	-0.218059	12.2566	49.0956	-1.32943
Garci̒a-Palacios et al. 2011	Group A - 12	Group A - 5	Spain	Grassland	Road side	Organic C	Soil Nutrients	Cover	Vegetation	32.4456	65.8941	-0.693193	23.9821	49.0956	-0.695773
Garci̒a-Palacios et al. 2011	Group A - 5	Group A - 5	Spain	Grassland	Road side	Organic C	Soil Nutrients	Cover	Vegetation	57.6766	65.8941	-0.13107	32.7925	49.0956	-0.393694
Garci̒a-Palacios et al. 2011	Group A - 6	Group A - 5	Spain	Grassland	Road side	Organic C	Soil Nutrients	Cover	Vegetation	81.747	65.8941	0.212676	25.7193	49.0956	-0.628546
Garci̒a-Palacios et al. 2011	Group A - 7	Group A - 5	Spain	Grassland	Road side	Organic C	Soil Nutrients	Cover	Vegetation	62.9988	65.8941	-0.0442475	22.802	49.0956	-0.744162
Garci̒a-Palacios et al. 2011	Group A - 8	Group A - 5	Spain	Grassland	Road side	Organic C	Soil Nutrients	Cover	Vegetation	45.2582	65.8941	-0.368873	22.6861	49.0956	-0.749044
Garci̒a-Palacios et al. 2011	Group B - 1	Group B - 5	Spain	Grassland	Road side	Organic C	Soil Nutrients	Cover	Vegetation	22.1954	65.8941	-1.05916	6.4055	30.9783	-1.46283
Garci̒a-Palacios et al. 2011	Group B - 2	Group B - 5	Spain	Grassland	Road side	Organic C	Soil Nutrients	Cover	Vegetation	58.4256	65.8941	-0.118386	7.27097	30.9783	-1.35231
Garci̒a-Palacios et al. 2011	Group B - 3	Group B - 5	Spain	Grassland	Road side	Organic C	Soil Nutrients	Cover	Vegetation	49.989	65.8941	-0.271501	7.63164	30.9783	-1.30962
Garci̒a-Palacios et al. 2011	Group B - 4	Group B - 5	Spain	Grassland	Road side	Organic C	Soil Nutrients	Cover	Vegetation	39.8572	65.8941	-0.493029	5.49037	30.9783	-1.59474
Garci̒a-Palacios et al. 2011	Group B - 5	Group B - 5	Spain	Grassland	Road side	Organic C	Soil Nutrients	Cover	Vegetation	57.4795	65.8941	-0.134435	6.62523	30.9783	-1.43359
Garci̒a-Palacios et al. 2011	Group B - 6	Group B - 5	Spain	Grassland	Road side	Organic C	Soil Nutrients	Cover	Vegetation	56.8487	65.8941	-0.14528	12.0041	30.9783	-0.899794
Garci̒a-Palacios et al. 2011	Group B - 7	Group B - 5	Spain	Grassland	Road side	Organic C	Soil Nutrients	Cover	Vegetation	55.5477	65.8941	-0.168026	12.7428	30.9783	-0.844539
Garci̒a-Palacios et al. 2011	Group B - 8	Group B - 5	Spain	Grassland	Road side	Organic C	Soil Nutrients	Cover	Vegetation	21.6435	65.8941	-1.08324	12.2883	30.9783	-0.878174
Garci̒a-Palacios et al. 2011	Group B - 9	Group B - 5	Spain	Grassland	Road side	Organic C	Soil Nutrients	Cover	Vegetation	77.8614	65.8941	0.164581	2.75475	30.9783	-2.14204
Garci̒a-Palacios et al. 2011	Group B - 10	Group B - 5	Spain	Grassland	Road side	Organic C	Soil Nutrients	Cover	Vegetation	55.5083	65.8941	-0.168724	4.42837	30.9783	-1.77342
Garci̒a-Palacios et al. 2011	Group B - 11	Group B - 5	Spain	Grassland	Road side	Organic C	Soil Nutrients	Cover	Vegetation	74.747	65.8941	0.124287	12.2992	30.9783	-0.877354
Garci̒a-Palacios et al. 2011	Group A - 1	Group A - 5	Spain	Grassland	Road side	BSC cover	Biotic Interactions	Cover	Vegetation	59.8158	68.5989	-0.134899	19.0568	49.0956	-0.915366
Garci̒a-Palacios et al. 2011	Group A - 2	Group A - 5	Spain	Grassland	Road side	BSC cover	Biotic Interactions	Cover	Vegetation	43.3051	68.5989	-0.451649	10.5475	49.0956	-1.46746
Garci̒a-Palacios et al. 2011	Group A - 3	Group A - 5	Spain	Grassland	Road side	BSC cover	Biotic Interactions	Cover	Vegetation	60.6352	68.5989	-0.121515	11.4053	49.0956	-1.39581
Garci̒a-Palacios et al. 2011	Group A - 4	Group A - 5	Spain	Grassland	Road side	BSC cover	Biotic Interactions	Cover	Vegetation	57.9297	68.5989	-0.166403	7.34946	49.0956	-1.79174
Garci̒a-Palacios et al. 2011	Group A - 9	Group A - 5	Spain	Grassland	Road side	BSC cover	Biotic Interactions	Cover	Vegetation	57.9297	68.5989	-0.166403	19.8221	49.0956	-0.87792
Garci̒a-Palacios et al. 2011	Group A - 10	Group A - 5	Spain	Grassland	Road side	BSC cover	Biotic Interactions	Cover	Vegetation	59.8158	68.5989	-0.134899	30.3684	49.0956	-0.468133
Garci̒a-Palacios et al. 2011	Group A - 11	Group A - 5	Spain	Grassland	Road side	BSC cover	Biotic Interactions	Cover	Vegetation	60.6352	68.5989	-0.121515	12.2566	49.0956	-1.32943
Garci̒a-Palacios et al. 2011	Group A - 12	Group A - 5	Spain	Grassland	Road side	BSC cover	Biotic Interactions	Cover	Vegetation	50.901	68.5989	-0.29341	23.9821	49.0956	-0.695773
Garci̒a-Palacios et al. 2011	Group A - 5	Group A - 5	Spain	Grassland	Road side	BSC cover	Biotic Interactions	Cover	Vegetation	31.8071	68.5989	-0.752104	32.7925	49.0956	-0.393694
Garci̒a-Palacios et al. 2011	Group A - 6	Group A - 5	Spain	Grassland	Road side	BSC cover	Biotic Interactions	Cover	Vegetation	69.5441	68.5989	0.0134888	25.7193	49.0956	-0.628546
Garci̒a-Palacios et al. 2011	Group A - 7	Group A - 5	Spain	Grassland	Road side	BSC cover	Biotic Interactions	Cover	Vegetation	55.315	68.5989	-0.211788	22.802	49.0956	-0.744162
Garci̒a-Palacios et al. 2011	Group A - 8	Group A - 5	Spain	Grassland	Road side	BSC cover	Biotic Interactions	Cover	Vegetation	31.8071	68.5989	-0.752104	22.6861	49.0956	-0.749044
Garci̒a-Palacios et al. 2011	Group B - 1	Group B - 5	Spain	Grassland	Road side	BSC cover	Biotic Interactions	Cover	Vegetation	56.4192	68.5989	-0.19237	6.4055	30.9783	-1.46283
Garci̒a-Palacios et al. 2011	Group B - 2	Group B - 5	Spain	Grassland	Road side	BSC cover	Biotic Interactions	Cover	Vegetation	22.7636	68.5989	-1.07459	7.27097	30.9783	-1.35231
Garci̒a-Palacios et al. 2011	Group B - 3	Group B - 5	Spain	Grassland	Road side	BSC cover	Biotic Interactions	Cover	Vegetation	14.9023	68.5989	-1.47628	7.63164	30.9783	-1.30962
Garci̒a-Palacios et al. 2011	Group B - 4	Group B - 5	Spain	Grassland	Road side	BSC cover	Biotic Interactions	Cover	Vegetation	56.4192	68.5989	-0.19237	5.49037	30.9783	-1.59474
Garci̒a-Palacios et al. 2011	Group B - 5	Group B - 5	Spain	Grassland	Road side	BSC cover	Biotic Interactions	Cover	Vegetation	31.8071	68.5989	-0.752104	6.62523	30.9783	-1.43359
Garci̒a-Palacios et al. 2011	Group B - 6	Group B - 5	Spain	Grassland	Road side	BSC cover	Biotic Interactions	Cover	Vegetation	62.0432	68.5989	-0.0989282	12.0041	30.9783	-0.899794
Garci̒a-Palacios et al. 2011	Group B - 7	Group B - 5	Spain	Grassland	Road side	BSC cover	Biotic Interactions	Cover	Vegetation	81.4719	68.5989	0.16971	12.7428	30.9783	-0.844539
Garci̒a-Palacios et al. 2011	Group B - 8	Group B - 5	Spain	Grassland	Road side	BSC cover	Biotic Interactions	Cover	Vegetation	83.121	68.5989	0.189508	12.2883	30.9783	-0.878174
Garci̒a-Palacios et al. 2011	Group B - 9	Group B - 5	Spain	Grassland	Road side	BSC cover	Biotic Interactions	Cover	Vegetation	71.1228	68.5989	0.0356218	2.75475	30.9783	-2.14204
Garci̒a-Palacios et al. 2011	Group B - 10	Group B - 5	Spain	Grassland	Road side	BSC cover	Biotic Interactions	Cover	Vegetation	49.9221	68.5989	-0.312452	4.42837	30.9783	-1.77342
Garci̒a-Palacios et al. 2011	Group B - 11	Group B - 5	Spain	Grassland	Road side	BSC cover	Biotic Interactions	Cover	Vegetation	49.9221	68.5989	-0.312452	12.2992	30.9783	-0.877354
Good et al. 2012	1	5	Australia	Woodland	Clearing	Average of s. mur biomass	Biomass	Cover	Vegetation	28.2686	7.10176	1.28443	36.3987	38.1101	-0.044745
Good et al. 2012	2	5	Australia	Woodland	Clearing	Average of s. mur biomass	Biomass	Cover	Vegetation	4.48735	7.10176	-0.389635	44.6401	38.1101	0.154406
Good et al. 2012	3	5	Australia	Woodland	Clearing	Average of s. mur biomass	Biomass	Cover	Vegetation	25.7382	7.10176	1.19401	42.4185	38.1101	0.104505
Good et al. 2012	4	5	Australia	Woodland	Clearing	Average of s. mur biomass	Biomass	Cover	Vegetation	8.11482	7.10176	0.117821	31.7513	38.1101	-0.177439
Good et al. 2012	5	5	Australia	Woodland	Clearing	Average of s. mur biomass	Biomass	Cover	Vegetation	25.6498	7.10176	1.1907	37.5351	38.1101	-0.0148107
Good et al. 2012	6	5	Australia	Woodland	Clearing	Average of s. mur biomass	Biomass	Cover	Vegetation	7.50273	7.10176	0.0483062	35.8283	38.1101	-0.0601155
Good et al. 2012	7	5	Australia	Woodland	Clearing	Average of s. mur biomass	Biomass	Cover	Vegetation	1.71493	7.10176	-1.09332	23.7049	38.1101	-0.45938
Good et al. 2012	8	5	Australia	Woodland	Clearing	Average of s. mur biomass	Biomass	Cover	Vegetation	5.92992	7.10176	-0.156233	34.8552	38.1101	-0.0868924
Good et al. 2012	9	5	Australia	Woodland	Clearing	Average of s. mur biomass	Biomass	Cover	Vegetation	20.1195	7.10176	0.958116	41.6369	38.1101	0.0863394
Good et al. 2012	10	5	Australia	Woodland	Clearing	Average of s. mur biomass	Biomass	Cover	Vegetation	20	7.10176	0.952442	33.896	38.1101	-0.114007
Good et al. 2012	11	5	Australia	Woodland	Clearing	Average of s. mur biomass	Biomass	Cover	Vegetation	20	7.10176	0.952442	38.8116	38.1101	0.0177786
Good et al. 2012	12	5	Australia	Woodland	Clearing	Average of s. mur biomass	Biomass	Cover	Vegetation	20	7.10176	0.952442	38.8387	38.1101	0.0184587
Good et al. 2012	13	5	Australia	Woodland	Clearing	Average of s. mur biomass	Biomass	Cover	Vegetation	20	7.10176	0.952442	28.2504	38.1101	-0.290489
Good et al. 2012	14	5	Australia	Woodland	Clearing	Average of s. mur biomass	Biomass	Cover	Vegetation	20	7.10176	0.952442	28.7692	38.1101	-0.272907
Good et al. 2012	1	5	Australia	Woodland	Clearing	Average of low shrub cover	Biotic Structure	Cover	Vegetation	29.4444	27.4167	0.0689277	36.3987	38.1101	-0.044745
Good et al. 2012	2	5	Australia	Woodland	Clearing	Average of low shrub cover	Biotic Structure	Cover	Vegetation	15.5	27.4167	-0.543615	44.6401	38.1101	0.154406
Good et al. 2012	3	5	Australia	Woodland	Clearing	Average of low shrub cover	Biotic Structure	Cover	Vegetation	15.5	27.4167	-0.543615	42.4185	38.1101	0.104505
Good et al. 2012	4	5	Australia	Woodland	Clearing	Average of low shrub cover	Biotic Structure	Cover	Vegetation	15.5	27.4167	-0.543615	31.7513	38.1101	-0.177439
Good et al. 2012	5	5	Australia	Woodland	Clearing	Average of low shrub cover	Biotic Structure	Cover	Vegetation	50.3333	27.4167	0.591364	37.5351	38.1101	-0.0148107
Good et al. 2012	6	5	Australia	Woodland	Clearing	Average of low shrub cover	Biotic Structure	Cover	Vegetation	29.4524	27.4167	0.0691884	35.8283	38.1101	-0.0601155
Good et al. 2012	7	5	Australia	Woodland	Clearing	Average of low shrub cover	Biotic Structure	Cover	Vegetation	15.5	27.4167	-0.543615	23.7049	38.1101	-0.45938
Good et al. 2012	8	5	Australia	Woodland	Clearing	Average of low shrub cover	Biotic Structure	Cover	Vegetation	56.1667	27.4167	0.698995	34.8552	38.1101	-0.0868924
Good et al. 2012	9	5	Australia	Woodland	Clearing	Average of low shrub cover	Biotic Structure	Cover	Vegetation	46.5	27.4167	0.513754	41.6369	38.1101	0.0863394
Good et al. 2012	10	5	Australia	Woodland	Clearing	Average of low shrub cover	Biotic Structure	Cover	Vegetation	50.3333	27.4167	0.591364	33.896	38.1101	-0.114007
Good et al. 2012	11	5	Australia	Woodland	Clearing	Average of low shrub cover	Biotic Structure	Cover	Vegetation	31	27.4167	0.11876	38.8116	38.1101	0.0177786
Good et al. 2012	12	5	Australia	Woodland	Clearing	Average of low shrub cover	Biotic Structure	Cover	Vegetation	20	27.4167	-0.302453	38.8387	38.1101	0.0184587
Good et al. 2012	13	5	Australia	Woodland	Clearing	Average of low shrub cover	Biotic Structure	Cover	Vegetation	31	27.4167	0.11876	28.2504	38.1101	-0.290489
Good et al. 2012	14	5	Australia	Woodland	Clearing	Average of low shrub cover	Biotic Structure	Cover	Vegetation	20	27.4167	-0.302453	28.7692	38.1101	-0.272907
Good et al. 2012	1	5	Australia	Woodland	Clearing	Average of sclerolaena mur cover	Biotic Structure	Cover	Vegetation	41.729	27.6004	0.401459	36.3987	38.1101	-0.044745
Good et al. 2012	2	5	Australia	Woodland	Clearing	Average of sclerolaena mur cover	Biotic Structure	Cover	Vegetation	40.661	27.6004	0.376147	44.6401	38.1101	0.154406
Good et al. 2012	3	5	Australia	Woodland	Clearing	Average of sclerolaena mur cover	Biotic Structure	Cover	Vegetation	25.2	27.6004	-0.0876598	42.4185	38.1101	0.104505
Good et al. 2012	4	5	Australia	Woodland	Clearing	Average of sclerolaena mur cover	Biotic Structure	Cover	Vegetation	45.6004	27.6004	0.488189	31.7513	38.1101	-0.177439
Good et al. 2012	5	5	Australia	Woodland	Clearing	Average of sclerolaena mur cover	Biotic Structure	Cover	Vegetation	44.4086	27.6004	0.462282	37.5351	38.1101	-0.0148107
Good et al. 2012	6	5	Australia	Woodland	Clearing	Average of sclerolaena mur cover	Biotic Structure	Cover	Vegetation	10.9565	27.6004	-0.872142	35.8283	38.1101	-0.0601155
Good et al. 2012	7	5	Australia	Woodland	Clearing	Average of sclerolaena mur cover	Biotic Structure	Cover	Vegetation	10.9565	27.6004	-0.872142	23.7049	38.1101	-0.45938
Good et al. 2012	8	5	Australia	Woodland	Clearing	Average of sclerolaena mur cover	Biotic Structure	Cover	Vegetation	16.8	27.6004	-0.474221	34.8552	38.1101	-0.0868924
Good et al. 2012	9	5	Australia	Woodland	Clearing	Average of sclerolaena mur cover	Biotic Structure	Cover	Vegetation	41.3896	27.6004	0.393483	41.6369	38.1101	0.0863394
Good et al. 2012	10	5	Australia	Woodland	Clearing	Average of sclerolaena mur cover	Biotic Structure	Cover	Vegetation	0	27.6004	-3.35342	33.896	38.1101	-0.114007
Good et al. 2012	11	5	Australia	Woodland	Clearing	Average of sclerolaena mur cover	Biotic Structure	Cover	Vegetation	0	27.6004	-3.35342	38.8116	38.1101	0.0177786
Good et al. 2012	12	5	Australia	Woodland	Clearing	Average of sclerolaena mur cover	Biotic Structure	Cover	Vegetation	46.1273	27.6004	0.499433	38.8387	38.1101	0.0184587
Good et al. 2012	13	5	Australia	Woodland	Clearing	Average of sclerolaena mur cover	Biotic Structure	Cover	Vegetation	0	27.6004	-3.35342	28.2504	38.1101	-0.290489
Good et al. 2012	14	5	Australia	Woodland	Clearing	Average of sclerolaena mur cover	Biotic Structure	Cover	Vegetation	0	27.6004	-3.35342	28.7692	38.1101	-0.272907
Good et al. 2012	1	5	Australia	Woodland	Clearing	Average of forbs biomass	Biomass	Cover	Vegetation	49.6218	39.8856	0.213604	36.3987	38.1101	-0.044745
Good et al. 2012	2	5	Australia	Woodland	Clearing	Average of forbs biomass	Biomass	Cover	Vegetation	56.1095	39.8856	0.334193	44.6401	38.1101	0.154406
Good et al. 2012	3	5	Australia	Woodland	Clearing	Average of forbs biomass	Biomass	Cover	Vegetation	46.2959	39.8856	0.145644	42.4185	38.1101	0.104505
Good et al. 2012	4	5	Australia	Woodland	Clearing	Average of forbs biomass	Biomass	Cover	Vegetation	20.9235	39.8856	-0.623219	31.7513	38.1101	-0.177439
Good et al. 2012	5	5	Australia	Woodland	Clearing	Average of forbs biomass	Biomass	Cover	Vegetation	48.1032	39.8856	0.183146	37.5351	38.1101	-0.0148107
Good et al. 2012	6	5	Australia	Woodland	Clearing	Average of forbs biomass	Biomass	Cover	Vegetation	39.934	39.8856	0.00118283	35.8283	38.1101	-0.0601155
Good et al. 2012	7	5	Australia	Woodland	Clearing	Average of forbs biomass	Biomass	Cover	Vegetation	37.2773	39.8856	-0.0659225	23.7049	38.1101	-0.45938
Good et al. 2012	8	5	Australia	Woodland	Clearing	Average of forbs biomass	Biomass	Cover	Vegetation	59.5415	39.8856	0.392551	34.8552	38.1101	-0.0868924
Good et al. 2012	9	5	Australia	Woodland	Clearing	Average of forbs biomass	Biomass	Cover	Vegetation	57.0818	39.8856	0.351073	41.6369	38.1101	0.0863394
Good et al. 2012	10	5	Australia	Woodland	Clearing	Average of forbs biomass	Biomass	Cover	Vegetation	2.60675	39.8856	-2.42797	33.896	38.1101	-0.114007
Good et al. 2012	11	5	Australia	Woodland	Clearing	Average of forbs biomass	Biomass	Cover	Vegetation	32.7408	39.8856	-0.192072	38.8116	38.1101	0.0177786
Good et al. 2012	12	5	Australia	Woodland	Clearing	Average of forbs biomass	Biomass	Cover	Vegetation	9.81875	39.8856	-1.3295	38.8387	38.1101	0.0184587
Good et al. 2012	13	5	Australia	Woodland	Clearing	Average of forbs biomass	Biomass	Cover	Vegetation	6.79493	39.8856	-1.65731	28.2504	38.1101	-0.290489
Good et al. 2012	14	5	Australia	Woodland	Clearing	Average of forbs biomass	Biomass	Cover	Vegetation	0.052135	39.8856	-3.65996	28.7692	38.1101	-0.272907
Good et al. 2012	1	5	Australia	Woodland	Clearing	Average of gram biomass	Biomass	Cover	Vegetation	54.8663	44.9274	0.1959	36.3987	38.1101	-0.044745
Good et al. 2012	2	5	Australia	Woodland	Clearing	Average of gram biomass	Biomass	Cover	Vegetation	61.4918	44.9274	0.307974	44.6401	38.1101	0.154406
Good et al. 2012	3	5	Australia	Woodland	Clearing	Average of gram biomass	Biomass	Cover	Vegetation	34.2835	44.9274	-0.263645	42.4185	38.1101	0.104505
Good et al. 2012	4	5	Australia	Woodland	Clearing	Average of gram biomass	Biomass	Cover	Vegetation	43.7447	44.9274	-0.0260885	31.7513	38.1101	-0.177439
Good et al. 2012	5	5	Australia	Woodland	Clearing	Average of gram biomass	Biomass	Cover	Vegetation	17.9698	44.9274	-0.884213	37.5351	38.1101	-0.0148107
Good et al. 2012	6	5	Australia	Woodland	Clearing	Average of gram biomass	Biomass	Cover	Vegetation	49.3268	44.9274	0.0914767	35.8283	38.1101	-0.0601155
Good et al. 2012	7	5	Australia	Woodland	Clearing	Average of gram biomass	Biomass	Cover	Vegetation	18.4917	44.9274	-0.857074	23.7049	38.1101	-0.45938
Good et al. 2012	8	5	Australia	Woodland	Clearing	Average of gram biomass	Biomass	Cover	Vegetation	62.7495	44.9274	0.3279	34.8552	38.1101	-0.0868924
Good et al. 2012	9	5	Australia	Woodland	Clearing	Average of gram biomass	Biomass	Cover	Vegetation	33.0218	44.9274	-0.300061	41.6369	38.1101	0.0863394
Good et al. 2012	10	5	Australia	Woodland	Clearing	Average of gram biomass	Biomass	Cover	Vegetation	1.39437	44.9274	-2.95394	33.896	38.1101	-0.114007
Good et al. 2012	11	5	Australia	Woodland	Clearing	Average of gram biomass	Biomass	Cover	Vegetation	48.2772	44.9274	0.0704012	38.8116	38.1101	0.0177786
Good et al. 2012	12	5	Australia	Woodland	Clearing	Average of gram biomass	Biomass	Cover	Vegetation	5.42109	44.9274	-1.96747	38.8387	38.1101	0.0184587
Good et al. 2012	13	5	Australia	Woodland	Clearing	Average of gram biomass	Biomass	Cover	Vegetation	27.7701	44.9274	-0.467725	28.2504	38.1101	-0.290489
Good et al. 2012	14	5	Australia	Woodland	Clearing	Average of gram biomass	Biomass	Cover	Vegetation	16.4197	44.9274	-0.969462	28.7692	38.1101	-0.272907
Good et al. 2012	1	5	Australia	Woodland	Clearing	Average of Na	Soil Nutrients	Cover	Vegetation	59.841	46.7162	0.242992	36.3987	38.1101	-0.044745
Good et al. 2012	2	5	Australia	Woodland	Clearing	Average of Na	Soil Nutrients	Cover	Vegetation	59.807	46.7162	0.242432	44.6401	38.1101	0.154406
Good et al. 2012	3	5	Australia	Woodland	Clearing	Average of Na	Soil Nutrients	Cover	Vegetation	55.9386	46.7162	0.176701	42.4185	38.1101	0.104505
Good et al. 2012	4	5	Australia	Woodland	Clearing	Average of Na	Soil Nutrients	Cover	Vegetation	54.1187	46.7162	0.144217	31.7513	38.1101	-0.177439
Good et al. 2012	5	5	Australia	Woodland	Clearing	Average of Na	Soil Nutrients	Cover	Vegetation	56.2765	46.7162	0.182618	37.5351	38.1101	-0.0148107
Good et al. 2012	6	5	Australia	Woodland	Clearing	Average of Na	Soil Nutrients	Cover	Vegetation	57.9726	46.7162	0.211802	35.8283	38.1101	-0.0601155
Good et al. 2012	7	5	Australia	Woodland	Clearing	Average of Na	Soil Nutrients	Cover	Vegetation	55.5418	46.7162	0.169709	23.7049	38.1101	-0.45938
Good et al. 2012	8	5	Australia	Woodland	Clearing	Average of Na	Soil Nutrients	Cover	Vegetation	46.0112	46.7162	-0.014885	34.8552	38.1101	-0.0868924
Good et al. 2012	9	5	Australia	Woodland	Clearing	Average of Na	Soil Nutrients	Cover	Vegetation	61.8996	46.7162	0.276267	41.6369	38.1101	0.0863394
Good et al. 2012	10	5	Australia	Woodland	Clearing	Average of Na	Soil Nutrients	Cover	Vegetation	55.3476	46.7162	0.166269	33.896	38.1101	-0.114007
Good et al. 2012	11	5	Australia	Woodland	Clearing	Average of Na	Soil Nutrients	Cover	Vegetation	25.2534	46.7162	-0.597476	38.8116	38.1101	0.0177786
Good et al. 2012	12	5	Australia	Woodland	Clearing	Average of Na	Soil Nutrients	Cover	Vegetation	55.2433	46.7162	0.164414	38.8387	38.1101	0.0184587
Good et al. 2012	13	5	Australia	Woodland	Clearing	Average of Na	Soil Nutrients	Cover	Vegetation	56.348	46.7162	0.183865	28.2504	38.1101	-0.290489
Good et al. 2012	14	5	Australia	Woodland	Clearing	Average of Na	Soil Nutrients	Cover	Vegetation	61.6388	46.7162	0.272113	28.7692	38.1101	-0.272907
Good et al. 2012	1	5	Australia	Woodland	Clearing	Average of C	Soil Nutrients	Cover	Vegetation	57.9552	48.3805	0.177224	36.3987	38.1101	-0.044745
Good et al. 2012	2	5	Australia	Woodland	Clearing	Average of C	Soil Nutrients	Cover	Vegetation	68.4345	48.3805	0.340829	44.6401	38.1101	0.154406
Good et al. 2012	3	5	Australia	Woodland	Clearing	Average of C	Soil Nutrients	Cover	Vegetation	58.0243	48.3805	0.178395	42.4185	38.1101	0.104505
Good et al. 2012	4	5	Australia	Woodland	Clearing	Average of C	Soil Nutrients	Cover	Vegetation	56.7421	48.3805	0.156431	31.7513	38.1101	-0.177439
Good et al. 2012	5	5	Australia	Woodland	Clearing	Average of C	Soil Nutrients	Cover	Vegetation	55.7299	48.3805	0.138747	37.5351	38.1101	-0.0148107
Good et al. 2012	6	5	Australia	Woodland	Clearing	Average of C	Soil Nutrients	Cover	Vegetation	68.6732	48.3805	0.344261	35.8283	38.1101	-0.0601155
Good et al. 2012	7	5	Australia	Woodland	Clearing	Average of C	Soil Nutrients	Cover	Vegetation	63.0928	48.3805	0.260777	23.7049	38.1101	-0.45938
Good et al. 2012	8	5	Australia	Woodland	Clearing	Average of C	Soil Nutrients	Cover	Vegetation	53.8596	48.3805	0.105223	34.8552	38.1101	-0.0868924
Good et al. 2012	9	5	Australia	Woodland	Clearing	Average of C	Soil Nutrients	Cover	Vegetation	65.3677	48.3805	0.295656	41.6369	38.1101	0.0863394
Good et al. 2012	10	5	Australia	Woodland	Clearing	Average of C	Soil Nutrients	Cover	Vegetation	55.259	48.3805	0.130412	33.896	38.1101	-0.114007
Good et al. 2012	11	5	Australia	Woodland	Clearing	Average of C	Soil Nutrients	Cover	Vegetation	35.9593	48.3805	-0.289739	38.8116	38.1101	0.0177786
Good et al. 2012	12	5	Australia	Woodland	Clearing	Average of C	Soil Nutrients	Cover	Vegetation	56.2941	48.3805	0.148643	38.8387	38.1101	0.0184587
Good et al. 2012	13	5	Australia	Woodland	Clearing	Average of C	Soil Nutrients	Cover	Vegetation	53.1687	48.3805	0.0925488	28.2504	38.1101	-0.290489
Good et al. 2012	14	5	Australia	Woodland	Clearing	Average of C	Soil Nutrients	Cover	Vegetation	68.2102	48.3805	0.337594	28.7692	38.1101	-0.272907
Good et al. 2012	1	5	Australia	Woodland	Clearing	Average of N	Soil Nutrients	Cover	Vegetation	55.7192	48.5822	0.134481	36.3987	38.1101	-0.044745
Good et al. 2012	2	5	Australia	Woodland	Clearing	Average of N	Soil Nutrients	Cover	Vegetation	61.4475	48.5822	0.230694	44.6401	38.1101	0.154406
Good et al. 2012	3	5	Australia	Woodland	Clearing	Average of N	Soil Nutrients	Cover	Vegetation	54.6007	48.5822	0.114565	42.4185	38.1101	0.104505
Good et al. 2012	4	5	Australia	Woodland	Clearing	Average of N	Soil Nutrients	Cover	Vegetation	54.2466	48.5822	0.108174	31.7513	38.1101	-0.177439
Good et al. 2012	5	5	Australia	Woodland	Clearing	Average of N	Soil Nutrients	Cover	Vegetation	53.4698	48.5822	0.0940157	37.5351	38.1101	-0.0148107
Good et al. 2012	6	5	Australia	Woodland	Clearing	Average of N	Soil Nutrients	Cover	Vegetation	63.3225	48.5822	0.260277	35.8283	38.1101	-0.0601155
Good et al. 2012	7	5	Australia	Woodland	Clearing	Average of N	Soil Nutrients	Cover	Vegetation	57.7898	48.5822	0.170337	23.7049	38.1101	-0.45938
Good et al. 2012	8	5	Australia	Woodland	Clearing	Average of N	Soil Nutrients	Cover	Vegetation	65.2656	48.5822	0.29004	34.8552	38.1101	-0.0868924
Good et al. 2012	9	5	Australia	Woodland	Clearing	Average of N	Soil Nutrients	Cover	Vegetation	58.745	48.5822	0.186454	41.6369	38.1101	0.0863394
Good et al. 2012	10	5	Australia	Woodland	Clearing	Average of N	Soil Nutrients	Cover	Vegetation	59.5202	48.5822	0.199345	33.896	38.1101	-0.114007
Good et al. 2012	11	5	Australia	Woodland	Clearing	Average of N	Soil Nutrients	Cover	Vegetation	36.548	48.5822	-0.278011	38.8116	38.1101	0.0177786
Good et al. 2012	12	5	Australia	Woodland	Clearing	Average of N	Soil Nutrients	Cover	Vegetation	56.4739	48.5822	0.1477	38.8387	38.1101	0.0184587
Good et al. 2012	13	5	Australia	Woodland	Clearing	Average of N	Soil Nutrients	Cover	Vegetation	54.0901	48.5822	0.105338	28.2504	38.1101	-0.290489
Good et al. 2012	14	5	Australia	Woodland	Clearing	Average of N	Soil Nutrients	Cover	Vegetation	72.276	48.5822	0.390601	28.7692	38.1101	-0.272907
Good et al. 2012	1	5	Australia	Woodland	Clearing	Average of Litter	Soil Litter	Cover	Vegetation	64.9839	52.0814	0.217584	36.3987	38.1101	-0.044745
Good et al. 2012	2	5	Australia	Woodland	Clearing	Average of Litter	Soil Litter	Cover	Vegetation	52.6868	52.0814	0.0113401	44.6401	38.1101	0.154406
Good et al. 2012	3	5	Australia	Woodland	Clearing	Average of Litter	Soil Litter	Cover	Vegetation	64.7575	52.0814	0.214146	42.4185	38.1101	0.104505
Good et al. 2012	4	5	Australia	Woodland	Clearing	Average of Litter	Soil Litter	Cover	Vegetation	64.7575	52.0814	0.214146	31.7513	38.1101	-0.177439
Good et al. 2012	5	5	Australia	Woodland	Clearing	Average of Litter	Soil Litter	Cover	Vegetation	67.2957	52.0814	0.25202	37.5351	38.1101	-0.0148107
Good et al. 2012	6	5	Australia	Woodland	Clearing	Average of Litter	Soil Litter	Cover	Vegetation	44.8479	52.0814	-0.146497	35.8283	38.1101	-0.0601155
Good et al. 2012	7	5	Australia	Woodland	Clearing	Average of Litter	Soil Litter	Cover	Vegetation	57.4926	52.0814	0.097073	23.7049	38.1101	-0.45938
Good et al. 2012	8	5	Australia	Woodland	Clearing	Average of Litter	Soil Litter	Cover	Vegetation	59.2492	52.0814	0.126661	34.8552	38.1101	-0.0868924
Good et al. 2012	9	5	Australia	Woodland	Clearing	Average of Litter	Soil Litter	Cover	Vegetation	59.2492	52.0814	0.126661	41.6369	38.1101	0.0863394
Good et al. 2012	10	5	Australia	Woodland	Clearing	Average of Litter	Soil Litter	Cover	Vegetation	22.6761	52.0814	-0.807363	33.896	38.1101	-0.114007
Good et al. 2012	11	5	Australia	Woodland	Clearing	Average of Litter	Soil Litter	Cover	Vegetation	41.4148	52.0814	-0.22433	38.8116	38.1101	0.0177786
Good et al. 2012	12	5	Australia	Woodland	Clearing	Average of Litter	Soil Litter	Cover	Vegetation	26.2857	52.0814	-0.665464	38.8387	38.1101	0.0184587
Good et al. 2012	13	5	Australia	Woodland	Clearing	Average of Litter	Soil Litter	Cover	Vegetation	15.9012	52.0814	-1.14444	28.2504	38.1101	-0.290489
Good et al. 2012	14	5	Australia	Woodland	Clearing	Average of Litter	Soil Litter	Cover	Vegetation	24.7692	52.0814	-0.722646	28.7692	38.1101	-0.272907
Good et al. 2012	1	5	Australia	Woodland	Clearing	Average of graminoid cover	Biotic Structure	Cover	Vegetation	69.4636	53.3107	0.260375	36.3987	38.1101	-0.044745
Good et al. 2012	2	5	Australia	Woodland	Clearing	Average of graminoid cover	Biotic Structure	Cover	Vegetation	62.328	53.3107	0.153608	44.6401	38.1101	0.154406
Good et al. 2012	3	5	Australia	Woodland	Clearing	Average of graminoid cover	Biotic Structure	Cover	Vegetation	44.9618	53.3107	-0.166909	42.4185	38.1101	0.104505
Good et al. 2012	4	5	Australia	Woodland	Clearing	Average of graminoid cover	Biotic Structure	Cover	Vegetation	65.8156	53.3107	0.207216	31.7513	38.1101	-0.177439
Good et al. 2012	5	5	Australia	Woodland	Clearing	Average of graminoid cover	Biotic Structure	Cover	Vegetation	37.7564	53.3107	-0.337424	37.5351	38.1101	-0.0148107
Good et al. 2012	6	5	Australia	Woodland	Clearing	Average of graminoid cover	Biotic Structure	Cover	Vegetation	58.6802	53.3107	0.0942792	35.8283	38.1101	-0.0601155
Good et al. 2012	7	5	Australia	Woodland	Clearing	Average of graminoid cover	Biotic Structure	Cover	Vegetation	4.13363	53.3107	-2.35891	23.7049	38.1101	-0.45938
Good et al. 2012	8	5	Australia	Woodland	Clearing	Average of graminoid cover	Biotic Structure	Cover	Vegetation	45.6741	53.3107	-0.151531	34.8552	38.1101	-0.0868924
Good et al. 2012	9	5	Australia	Woodland	Clearing	Average of graminoid cover	Biotic Structure	Cover	Vegetation	43.6399	53.3107	-0.196092	41.6369	38.1101	0.0863394
Good et al. 2012	10	5	Australia	Woodland	Clearing	Average of graminoid cover	Biotic Structure	Cover	Vegetation	18.3061	53.3107	-1.0343	33.896	38.1101	-0.114007
Good et al. 2012	11	5	Australia	Woodland	Clearing	Average of graminoid cover	Biotic Structure	Cover	Vegetation	48.4774	53.3107	-0.0932051	38.8116	38.1101	0.0177786
Good et al. 2012	12	5	Australia	Woodland	Clearing	Average of graminoid cover	Biotic Structure	Cover	Vegetation	23.0302	53.3107	-0.815408	38.8387	38.1101	0.0184587
Good et al. 2012	13	5	Australia	Woodland	Clearing	Average of graminoid cover	Biotic Structure	Cover	Vegetation	12.9914	53.3107	-1.35628	28.2504	38.1101	-0.290489
Good et al. 2012	14	5	Australia	Woodland	Clearing	Average of graminoid cover	Biotic Structure	Cover	Vegetation	25.9828	53.3107	-0.69952	28.7692	38.1101	-0.272907
Good et al. 2012	1	5	Australia	Woodland	Clearing	Average of total biomass	Biomass	Cover	Vegetation	73.1603	59.7558	0.199367	36.3987	38.1101	-0.044745
Good et al. 2012	2	5	Australia	Woodland	Clearing	Average of total biomass	Biomass	Cover	Vegetation	32.0319	59.7558	-0.60939	44.6401	38.1101	0.154406
Good et al. 2012	3	5	Australia	Woodland	Clearing	Average of total biomass	Biomass	Cover	Vegetation	42.1008	59.7558	-0.343321	42.4185	38.1101	0.104505
Good et al. 2012	4	5	Australia	Woodland	Clearing	Average of total biomass	Biomass	Cover	Vegetation	57.7083	59.7558	-0.034281	31.7513	38.1101	-0.177439
Good et al. 2012	5	5	Australia	Woodland	Clearing	Average of total biomass	Biomass	Cover	Vegetation	22.9554	59.7558	-0.930669	37.5351	38.1101	-0.0148107
Good et al. 2012	6	5	Australia	Woodland	Clearing	Average of total biomass	Biomass	Cover	Vegetation	53.807	59.7558	-0.103044	35.8283	38.1101	-0.0601155
Good et al. 2012	7	5	Australia	Woodland	Clearing	Average of total biomass	Biomass	Cover	Vegetation	16.8154	59.7558	-1.2268	23.7049	38.1101	-0.45938
Good et al. 2012	8	5	Australia	Woodland	Clearing	Average of total biomass	Biomass	Cover	Vegetation	34.2514	59.7558	-0.544356	34.8552	38.1101	-0.0868924
Good et al. 2012	9	5	Australia	Woodland	Clearing	Average of total biomass	Biomass	Cover	Vegetation	69.609	59.7558	0.150296	41.6369	38.1101	0.0863394
Good et al. 2012	10	5	Australia	Woodland	Clearing	Average of total biomass	Biomass	Cover	Vegetation	0.969615	59.7558	-3.42902	33.896	38.1101	-0.114007
Good et al. 2012	11	5	Australia	Woodland	Clearing	Average of total biomass	Biomass	Cover	Vegetation	57.1704	59.7558	-0.0434865	38.8116	38.1101	0.0177786
Good et al. 2012	12	5	Australia	Woodland	Clearing	Average of total biomass	Biomass	Cover	Vegetation	3.73922	59.7558	-2.55099	38.8387	38.1101	0.0184587
Good et al. 2012	13	5	Australia	Woodland	Clearing	Average of total biomass	Biomass	Cover	Vegetation	14.9552	59.7558	-1.33708	28.2504	38.1101	-0.290489
Good et al. 2012	14	5	Australia	Woodland	Clearing	Average of total biomass	Biomass	Cover	Vegetation	8.4598	59.7558	-1.85981	28.7692	38.1101	-0.272907
Good et al. 2012	1	5	Australia	Woodland	Clearing	Average of Bare ground	Soil Structure	Cover	Vegetation	74.514	59.94	0.214428	36.3987	38.1101	-0.044745
Good et al. 2012	2	5	Australia	Woodland	Clearing	Average of Bare ground	Soil Structure	Cover	Vegetation	72.5588	59.94	0.188195	44.6401	38.1101	0.154406
Good et al. 2012	3	5	Australia	Woodland	Clearing	Average of Bare ground	Soil Structure	Cover	Vegetation	57.0698	59.94	-0.0482448	42.4185	38.1101	0.104505
Good et al. 2012	4	5	Australia	Woodland	Clearing	Average of Bare ground	Soil Structure	Cover	Vegetation	61.8019	59.94	0.0300956	31.7513	38.1101	-0.177439
Good et al. 2012	5	5	Australia	Woodland	Clearing	Average of Bare ground	Soil Structure	Cover	Vegetation	29.5008	59.94	-0.692137	37.5351	38.1101	-0.0148107
Good et al. 2012	6	5	Australia	Woodland	Clearing	Average of Bare ground	Soil Structure	Cover	Vegetation	74.5431	59.94	0.214814	35.8283	38.1101	-0.0601155
Good et al. 2012	7	5	Australia	Woodland	Clearing	Average of Bare ground	Soil Structure	Cover	Vegetation	72.9661	59.94	0.193716	23.7049	38.1101	-0.45938
Good et al. 2012	8	5	Australia	Woodland	Clearing	Average of Bare ground	Soil Structure	Cover	Vegetation	70.7348	59.94	0.163086	34.8552	38.1101	-0.0868924
Good et al. 2012	9	5	Australia	Woodland	Clearing	Average of Bare ground	Soil Structure	Cover	Vegetation	67.3103	59.94	0.11417	41.6369	38.1101	0.0863394
Good et al. 2012	10	5	Australia	Woodland	Clearing	Average of Bare ground	Soil Structure	Cover	Vegetation	64.9276	59.94	0.0786667	33.896	38.1101	-0.114007
Good et al. 2012	11	5	Australia	Woodland	Clearing	Average of Bare ground	Soil Structure	Cover	Vegetation	10.3843	59.94	-1.67766	38.8116	38.1101	0.0177786
Good et al. 2012	12	5	Australia	Woodland	Clearing	Average of Bare ground	Soil Structure	Cover	Vegetation	64.9276	59.94	0.0786667	38.8387	38.1101	0.0184587
Good et al. 2012	13	5	Australia	Woodland	Clearing	Average of Bare ground	Soil Structure	Cover	Vegetation	25.0167	59.94	-0.851152	28.2504	38.1101	-0.290489
Good et al. 2012	14	5	Australia	Woodland	Clearing	Average of Bare ground	Soil Structure	Cover	Vegetation	67.1499	59.94	0.111819	28.7692	38.1101	-0.272907
Good et al. 2012	1	5	Australia	Woodland	Clearing	Average of forb cover	Biotic Structure	Cover	Vegetation	77.7583	62.8962	0.209124	36.3987	38.1101	-0.044745
Good et al. 2012	2	5	Australia	Woodland	Clearing	Average of forb cover	Biotic Structure	Cover	Vegetation	72.8293	62.8962	0.144495	44.6401	38.1101	0.154406
Good et al. 2012	3	5	Australia	Woodland	Clearing	Average of forb cover	Biotic Structure	Cover	Vegetation	36.1765	62.8962	-0.541583	42.4185	38.1101	0.104505
Good et al. 2012	4	5	Australia	Woodland	Clearing	Average of forb cover	Biotic Structure	Cover	Vegetation	40.7207	62.8962	-0.426262	31.7513	38.1101	-0.177439
Good et al. 2012	5	5	Australia	Woodland	Clearing	Average of forb cover	Biotic Structure	Cover	Vegetation	69.639	62.8962	0.100323	37.5351	38.1101	-0.0148107
Good et al. 2012	6	5	Australia	Woodland	Clearing	Average of forb cover	Biotic Structure	Cover	Vegetation	77.5494	62.8962	0.206468	35.8283	38.1101	-0.0601155
Good et al. 2012	7	5	Australia	Woodland	Clearing	Average of forb cover	Biotic Structure	Cover	Vegetation	72.7324	62.8962	0.143183	23.7049	38.1101	-0.45938
Good et al. 2012	8	5	Australia	Woodland	Clearing	Average of forb cover	Biotic Structure	Cover	Vegetation	61.6341	62.8962	-0.0199507	34.8552	38.1101	-0.0868924
Good et al. 2012	9	5	Australia	Woodland	Clearing	Average of forb cover	Biotic Structure	Cover	Vegetation	61.7061	62.8962	-0.0188007	41.6369	38.1101	0.0863394
Good et al. 2012	10	5	Australia	Woodland	Clearing	Average of forb cover	Biotic Structure	Cover	Vegetation	30.817	62.8962	-0.697258	33.896	38.1101	-0.114007
Good et al. 2012	11	5	Australia	Woodland	Clearing	Average of forb cover	Biotic Structure	Cover	Vegetation	59.3	62.8962	-0.0579273	38.8116	38.1101	0.0177786
Good et al. 2012	12	5	Australia	Woodland	Clearing	Average of forb cover	Biotic Structure	Cover	Vegetation	77.4637	62.8962	0.205376	38.8387	38.1101	0.0184587
Good et al. 2012	13	5	Australia	Woodland	Clearing	Average of forb cover	Biotic Structure	Cover	Vegetation	14.7386	62.8962	-1.40114	28.2504	38.1101	-0.290489
Good et al. 2012	14	5	Australia	Woodland	Clearing	Average of forb cover	Biotic Structure	Cover	Vegetation	24.1177	62.8962	-0.933688	28.7692	38.1101	-0.272907
Good et al. 2012	1	5	Australia	Woodland	Clearing	Average of vegetation cover	Biotic Structure	Cover	Vegetation	75.7759	64.4009	0.160354	36.3987	38.1101	-0.044745
Good et al. 2012	2	5	Australia	Woodland	Clearing	Average of vegetation cover	Biotic Structure	Cover	Vegetation	67.504	64.4009	0.0463567	44.6401	38.1101	0.154406
Good et al. 2012	3	5	Australia	Woodland	Clearing	Average of vegetation cover	Biotic Structure	Cover	Vegetation	55	64.4009	-0.155184	42.4185	38.1101	0.104505
Good et al. 2012	4	5	Australia	Woodland	Clearing	Average of vegetation cover	Biotic Structure	Cover	Vegetation	59.7667	64.4009	-0.0734946	31.7513	38.1101	-0.177439
Good et al. 2012	5	5	Australia	Woodland	Clearing	Average of vegetation cover	Biotic Structure	Cover	Vegetation	48.4595	64.4009	-0.279383	37.5351	38.1101	-0.0148107
Good et al. 2012	6	5	Australia	Woodland	Clearing	Average of vegetation cover	Biotic Structure	Cover	Vegetation	69.2507	64.4009	0.0715338	35.8283	38.1101	-0.0601155
Good et al. 2012	7	5	Australia	Woodland	Clearing	Average of vegetation cover	Biotic Structure	Cover	Vegetation	77.5611	64.4009	0.183341	23.7049	38.1101	-0.45938
Good et al. 2012	8	5	Australia	Woodland	Clearing	Average of vegetation cover	Biotic Structure	Cover	Vegetation	74.9124	64.4009	0.149044	34.8552	38.1101	-0.0868924
Good et al. 2012	9	5	Australia	Woodland	Clearing	Average of vegetation cover	Biotic Structure	Cover	Vegetation	66.1915	64.4009	0.027011	41.6369	38.1101	0.0863394
Good et al. 2012	10	5	Australia	Woodland	Clearing	Average of vegetation cover	Biotic Structure	Cover	Vegetation	18.3835	64.4009	-1.21612	33.896	38.1101	-0.114007
Good et al. 2012	11	5	Australia	Woodland	Clearing	Average of vegetation cover	Biotic Structure	Cover	Vegetation	59.7667	64.4009	-0.0734946	38.8116	38.1101	0.0177786
Good et al. 2012	12	5	Australia	Woodland	Clearing	Average of vegetation cover	Biotic Structure	Cover	Vegetation	36.45	64.4009	-0.557529	38.8387	38.1101	0.0184587
Good et al. 2012	13	5	Australia	Woodland	Clearing	Average of vegetation cover	Biotic Structure	Cover	Vegetation	11.0935	64.4009	-1.68787	28.2504	38.1101	-0.290489
Good et al. 2012	14	5	Australia	Woodland	Clearing	Average of vegetation cover	Biotic Structure	Cover	Vegetation	19.6513	64.4009	-1.15276	28.7692	38.1101	-0.272907
Good et al. 2012	1	5	Australia	Woodland	Clearing	Average of Mg	Soil Nutrients	Cover	Vegetation	85.466	78.7187	0.0812468	36.3987	38.1101	-0.044745
Good et al. 2012	2	5	Australia	Woodland	Clearing	Average of Mg	Soil Nutrients	Cover	Vegetation	86.0185	78.7187	0.0876165	44.6401	38.1101	0.154406
Good et al. 2012	3	5	Australia	Woodland	Clearing	Average of Mg	Soil Nutrients	Cover	Vegetation	58.0987	78.7187	-0.299296	42.4185	38.1101	0.104505
Good et al. 2012	4	5	Australia	Woodland	Clearing	Average of Mg	Soil Nutrients	Cover	Vegetation	62.3714	78.7187	-0.229492	31.7513	38.1101	-0.177439
Good et al. 2012	5	5	Australia	Woodland	Clearing	Average of Mg	Soil Nutrients	Cover	Vegetation	79.265	78.7187	0.00682934	37.5351	38.1101	-0.0148107
Good et al. 2012	6	5	Australia	Woodland	Clearing	Average of Mg	Soil Nutrients	Cover	Vegetation	80.1135	78.7187	0.0173454	35.8283	38.1101	-0.0601155
Good et al. 2012	7	5	Australia	Woodland	Clearing	Average of Mg	Soil Nutrients	Cover	Vegetation	80.4531	78.7187	0.0215227	23.7049	38.1101	-0.45938
Good et al. 2012	8	5	Australia	Woodland	Clearing	Average of Mg	Soil Nutrients	Cover	Vegetation	86.4444	78.7187	0.0924985	34.8552	38.1101	-0.0868924
Good et al. 2012	9	5	Australia	Woodland	Clearing	Average of Mg	Soil Nutrients	Cover	Vegetation	84.4321	78.7187	0.0692177	41.6369	38.1101	0.0863394
Good et al. 2012	10	5	Australia	Woodland	Clearing	Average of Mg	Soil Nutrients	Cover	Vegetation	85.6292	78.7187	0.0831325	33.896	38.1101	-0.114007
Good et al. 2012	11	5	Australia	Woodland	Clearing	Average of Mg	Soil Nutrients	Cover	Vegetation	80.3064	78.7187	0.0197199	38.8116	38.1101	0.0177786
Good et al. 2012	12	5	Australia	Woodland	Clearing	Average of Mg	Soil Nutrients	Cover	Vegetation	86.6953	78.7187	0.0953634	38.8387	38.1101	0.0184587
Good et al. 2012	13	5	Australia	Woodland	Clearing	Average of Mg	Soil Nutrients	Cover	Vegetation	75.8458	78.7187	-0.0367039	28.2504	38.1101	-0.290489
Good et al. 2012	14	5	Australia	Woodland	Clearing	Average of Mg	Soil Nutrients	Cover	Vegetation	86.1417	78.7187	0.0890309	28.7692	38.1101	-0.272907
Good et al. 2012	1	5	Australia	Woodland	Clearing	Average of Ca	Soil Nutrients	Cover	Vegetation	84.4991	80.2726	0.0506976	36.3987	38.1101	-0.044745
Good et al. 2012	2	5	Australia	Woodland	Clearing	Average of Ca	Soil Nutrients	Cover	Vegetation	86.6854	80.2726	0.0759472	44.6401	38.1101	0.154406
Good et al. 2012	3	5	Australia	Woodland	Clearing	Average of Ca	Soil Nutrients	Cover	Vegetation	60.6713	80.2726	-0.27599	42.4185	38.1101	0.104505
Good et al. 2012	4	5	Australia	Woodland	Clearing	Average of Ca	Soil Nutrients	Cover	Vegetation	88.5383	80.2726	0.0968583	31.7513	38.1101	-0.177439
Good et al. 2012	5	5	Australia	Woodland	Clearing	Average of Ca	Soil Nutrients	Cover	Vegetation	76.9625	80.2726	-0.0415801	37.5351	38.1101	-0.0148107
Good et al. 2012	6	5	Australia	Woodland	Clearing	Average of Ca	Soil Nutrients	Cover	Vegetation	83.9813	80.2726	0.0446228	35.8283	38.1101	-0.0601155
Good et al. 2012	7	5	Australia	Woodland	Clearing	Average of Ca	Soil Nutrients	Cover	Vegetation	87.7465	80.2726	0.0879758	23.7049	38.1101	-0.45938
Good et al. 2012	8	5	Australia	Woodland	Clearing	Average of Ca	Soil Nutrients	Cover	Vegetation	84.4718	80.2726	0.0503779	34.8552	38.1101	-0.0868924
Good et al. 2012	9	5	Australia	Woodland	Clearing	Average of Ca	Soil Nutrients	Cover	Vegetation	78.5775	80.2726	-0.0210775	41.6369	38.1101	0.0863394
Good et al. 2012	10	5	Australia	Woodland	Clearing	Average of Ca	Soil Nutrients	Cover	Vegetation	88.3263	80.2726	0.094488	33.896	38.1101	-0.114007
Good et al. 2012	11	5	Australia	Woodland	Clearing	Average of Ca	Soil Nutrients	Cover	Vegetation	68.2924	80.2726	-0.159474	38.8116	38.1101	0.0177786
Good et al. 2012	12	5	Australia	Woodland	Clearing	Average of Ca	Soil Nutrients	Cover	Vegetation	82.8485	80.2726	0.0312033	38.8387	38.1101	0.0184587
Good et al. 2012	13	5	Australia	Woodland	Clearing	Average of Ca	Soil Nutrients	Cover	Vegetation	86.6387	80.2726	0.0754141	28.2504	38.1101	-0.290489
Good et al. 2012	14	5	Australia	Woodland	Clearing	Average of Ca	Soil Nutrients	Cover	Vegetation	87.7115	80.2726	0.0875807	28.7692	38.1101	-0.272907
Good et al. 2012	1	5	Australia	Woodland	Clearing	Average of K	Soil Nutrients	Cover	Vegetation	95.6019	82.1264	0.150236	36.3987	38.1101	-0.044745
Good et al. 2012	2	5	Australia	Woodland	Clearing	Average of K	Soil Nutrients	Cover	Vegetation	87.8	82.1264	0.0660234	44.6401	38.1101	0.154406
Good et al. 2012	3	5	Australia	Woodland	Clearing	Average of K	Soil Nutrients	Cover	Vegetation	71.5063	82.1264	-0.13669	42.4185	38.1101	0.104505
Good et al. 2012	4	5	Australia	Woodland	Clearing	Average of K	Soil Nutrients	Cover	Vegetation	86.7775	82.1264	0.0544421	31.7513	38.1101	-0.177439
Good et al. 2012	5	5	Australia	Woodland	Clearing	Average of K	Soil Nutrients	Cover	Vegetation	88.1634	82.1264	0.0701072	37.5351	38.1101	-0.0148107
Good et al. 2012	6	5	Australia	Woodland	Clearing	Average of K	Soil Nutrients	Cover	Vegetation	85.4688	82.1264	0.0394206	35.8283	38.1101	-0.0601155
Good et al. 2012	7	5	Australia	Woodland	Clearing	Average of K	Soil Nutrients	Cover	Vegetation	85.4523	82.1264	0.0392305	23.7049	38.1101	-0.45938
Good et al. 2012	8	5	Australia	Woodland	Clearing	Average of K	Soil Nutrients	Cover	Vegetation	82.0263	82.1264	-0.00120543	34.8552	38.1101	-0.0868924
Good et al. 2012	9	5	Australia	Woodland	Clearing	Average of K	Soil Nutrients	Cover	Vegetation	87.8912	82.1264	0.0670499	41.6369	38.1101	0.0863394
Good et al. 2012	10	5	Australia	Woodland	Clearing	Average of K	Soil Nutrients	Cover	Vegetation	88.1587	82.1264	0.0700547	33.896	38.1101	-0.114007
Good et al. 2012	11	5	Australia	Woodland	Clearing	Average of K	Soil Nutrients	Cover	Vegetation	69.2295	82.1264	-0.168594	38.8116	38.1101	0.0177786
Good et al. 2012	12	5	Australia	Woodland	Clearing	Average of K	Soil Nutrients	Cover	Vegetation	88.2975	82.1264	0.0716102	38.8387	38.1101	0.0184587
Good et al. 2012	13	5	Australia	Woodland	Clearing	Average of K	Soil Nutrients	Cover	Vegetation	81.9199	82.1264	-0.00248749	28.2504	38.1101	-0.290489
Good et al. 2012	14	5	Australia	Woodland	Clearing	Average of K	Soil Nutrients	Cover	Vegetation	83.481	82.1264	0.0161632	28.7692	38.1101	-0.272907
Good et al. 2012	1	5	Australia	Woodland	Clearing	Sum of ECEC	Soil Nutrients	Cover	Vegetation	87.972	83.2633	0.054375	36.3987	38.1101	-0.044745
Good et al. 2012	2	5	Australia	Woodland	Clearing	Sum of ECEC	Soil Nutrients	Cover	Vegetation	89.0573	83.2633	0.0665	44.6401	38.1101	0.154406
Good et al. 2012	3	5	Australia	Woodland	Clearing	Sum of ECEC	Soil Nutrients	Cover	Vegetation	60.1504	83.2633	-0.320611	42.4185	38.1101	0.104505
Good et al. 2012	4	5	Australia	Woodland	Clearing	Sum of ECEC	Soil Nutrients	Cover	Vegetation	86.3883	83.2633	0.0364147	31.7513	38.1101	-0.177439
Good et al. 2012	5	5	Australia	Woodland	Clearing	Sum of ECEC	Soil Nutrients	Cover	Vegetation	79.5309	83.2633	-0.0453059	37.5351	38.1101	-0.0148107
Good et al. 2012	6	5	Australia	Woodland	Clearing	Sum of ECEC	Soil Nutrients	Cover	Vegetation	84.9614	83.2633	0.0199519	35.8283	38.1101	-0.0601155
Good et al. 2012	7	5	Australia	Woodland	Clearing	Sum of ECEC	Soil Nutrients	Cover	Vegetation	86.606	83.2633	0.0389035	23.7049	38.1101	-0.45938
Good et al. 2012	8	5	Australia	Woodland	Clearing	Sum of ECEC	Soil Nutrients	Cover	Vegetation	88.8453	83.2633	0.0641427	34.8552	38.1101	-0.0868924
Good et al. 2012	9	5	Australia	Woodland	Clearing	Sum of ECEC	Soil Nutrients	Cover	Vegetation	82.9554	83.2633	-0.00366059	41.6369	38.1101	0.0863394
Good et al. 2012	10	5	Australia	Woodland	Clearing	Sum of ECEC	Soil Nutrients	Cover	Vegetation	90.7791	83.2633	0.0854381	33.896	38.1101	-0.114007
Good et al. 2012	11	5	Australia	Woodland	Clearing	Sum of ECEC	Soil Nutrients	Cover	Vegetation	73.2321	83.2633	-0.12675	38.8116	38.1101	0.0177786
Good et al. 2012	12	5	Australia	Woodland	Clearing	Sum of ECEC	Soil Nutrients	Cover	Vegetation	88.16	83.2633	0.0564867	38.8387	38.1101	0.0184587
Good et al. 2012	13	5	Australia	Woodland	Clearing	Sum of ECEC	Soil Nutrients	Cover	Vegetation	83.4539	83.2633	0.00225932	28.2504	38.1101	-0.290489
Good et al. 2012	14	5	Australia	Woodland	Clearing	Sum of ECEC	Soil Nutrients	Cover	Vegetation	89.8807	83.2633	0.0756016	28.7692	38.1101	-0.272907
Good et al. 2012	1	5	Australia	Woodland	Clearing	Average of Al	Soil Nutrients	Cover	Vegetation	83.4514	91.488	-0.0909025	36.3987	38.1101	-0.044745
Good et al. 2012	2	5	Australia	Woodland	Clearing	Average of Al	Soil Nutrients	Cover	Vegetation	96.3385	91.488	0.0511157	44.6401	38.1101	0.154406
Good et al. 2012	3	5	Australia	Woodland	Clearing	Average of Al	Soil Nutrients	Cover	Vegetation	95.5579	91.488	0.0430645	42.4185	38.1101	0.104505
Good et al. 2012	4	5	Australia	Woodland	Clearing	Average of Al	Soil Nutrients	Cover	Vegetation	72.3879	91.488	-0.23132	31.7513	38.1101	-0.177439
Good et al. 2012	5	5	Australia	Woodland	Clearing	Average of Al	Soil Nutrients	Cover	Vegetation	93.7197	91.488	0.0238434	37.5351	38.1101	-0.0148107
Good et al. 2012	6	5	Australia	Woodland	Clearing	Average of Al	Soil Nutrients	Cover	Vegetation	74.3802	91.488	-0.204534	35.8283	38.1101	-0.0601155
Good et al. 2012	7	5	Australia	Woodland	Clearing	Average of Al	Soil Nutrients	Cover	Vegetation	91.0843	91.488	-0.00437366	23.7049	38.1101	-0.45938
Good et al. 2012	8	5	Australia	Woodland	Clearing	Average of Al	Soil Nutrients	Cover	Vegetation	99.7464	91.488	0.0855279	34.8552	38.1101	-0.0868924
Good et al. 2012	9	5	Australia	Woodland	Clearing	Average of Al	Soil Nutrients	Cover	Vegetation	93.7197	91.488	0.0238434	41.6369	38.1101	0.0863394
Good et al. 2012	10	5	Australia	Woodland	Clearing	Average of Al	Soil Nutrients	Cover	Vegetation	93.0271	91.488	0.0165046	33.896	38.1101	-0.114007
Good et al. 2012	11	5	Australia	Woodland	Clearing	Average of Al	Soil Nutrients	Cover	Vegetation	53.0526	91.488	-0.53712	38.8116	38.1101	0.0177786
Good et al. 2012	12	5	Australia	Woodland	Clearing	Average of Al	Soil Nutrients	Cover	Vegetation	54.1935	91.488	-0.516232	38.8387	38.1101	0.0184587
Good et al. 2012	13	5	Australia	Woodland	Clearing	Average of Al	Soil Nutrients	Cover	Vegetation	61.9672	91.488	-0.384464	28.2504	38.1101	-0.290489
Good et al. 2012	14	5	Australia	Woodland	Clearing	Average of Al	Soil Nutrients	Cover	Vegetation	68.1081	91.488	-0.291406	28.7692	38.1101	-0.272907
Gould 2012	1	36	Australia	Woodland	Bauxite mining	Total canopy volume (m3/Ha)	Biotic Structure	Stem density	Vegetation	24.311	68.3241	-1.00756	8.45566	50.0138	-1.68548
Gould 2012	2	36	Australia	Woodland	Bauxite mining	Total canopy volume (m3/Ha)	Biotic Structure	Stem density	Vegetation	19.3266	68.3241	-1.22686	6.8734	50.0138	-1.86861
Gould 2012	3	36	Australia	Woodland	Bauxite mining	Total canopy volume (m3/Ha)	Biotic Structure	Stem density	Vegetation	36.7787	68.3241	-0.607048	6.08958	50.0138	-1.97347
Gould 2012	4	36	Australia	Woodland	Bauxite mining	Total canopy volume (m3/Ha)	Biotic Structure	Stem density	Vegetation	30.3647	68.3241	-0.793108	7.6217	50.0138	-1.77781
Gould 2012	5	36	Australia	Woodland	Bauxite mining	Total canopy volume (m3/Ha)	Biotic Structure	Stem density	Vegetation	29.8706	68.3241	-0.808988	11.2019	50.0138	-1.43051
Gould 2012	6	36	Australia	Woodland	Bauxite mining	Total canopy volume (m3/Ha)	Biotic Structure	Stem density	Vegetation	20.5094	68.3241	-1.1703	11.0875	50.0138	-1.43992
Gould 2012	7	36	Australia	Woodland	Bauxite mining	Total canopy volume (m3/Ha)	Biotic Structure	Stem density	Vegetation	73.0681	68.3241	0.0661921	14.9498	50.0138	-1.16265
Gould 2012	8	36	Australia	Woodland	Bauxite mining	Total canopy volume (m3/Ha)	Biotic Structure	Stem density	Vegetation	17.1889	68.3241	-1.33798	9.08927	50.0138	-1.62062
Gould 2012	9	36	Australia	Woodland	Bauxite mining	Total canopy volume (m3/Ha)	Biotic Structure	Stem density	Vegetation	23.9799	68.3241	-1.02072	22.1471	50.0138	-0.790226
Gould 2012	10	36	Australia	Woodland	Bauxite mining	Total canopy volume (m3/Ha)	Biotic Structure	Stem density	Vegetation	8.85208	68.3241	-1.95111	17.5481	50.0138	-1.01173
Gould 2012	11	36	Australia	Woodland	Bauxite mining	Total canopy volume (m3/Ha)	Biotic Structure	Stem density	Vegetation	6.54052	68.3241	-2.2185	5.62669	50.0138	-2.04099
Gould 2012	12	36	Australia	Woodland	Bauxite mining	Total canopy volume (m3/Ha)	Biotic Structure	Stem density	Vegetation	31.0971	68.3241	-0.770027	9.52803	50.0138	-1.57805
Gould 2012	13	36	Australia	Woodland	Bauxite mining	Total canopy volume (m3/Ha)	Biotic Structure	Stem density	Vegetation	0.698134	68.3241	-3.70926	9.83457	50.0138	-1.54935
Gould 2012	14	36	Australia	Woodland	Bauxite mining	Total canopy volume (m3/Ha)	Biotic Structure	Stem density	Vegetation	9.68523	68.3241	-1.86993	4.80543	50.0138	-2.1733
Gould 2012	15	36	Australia	Woodland	Bauxite mining	Total canopy volume (m3/Ha)	Biotic Structure	Stem density	Vegetation	39.5498	68.3241	-0.536263	8.49668	50.0138	-1.68115
Gould 2012	16	36	Australia	Woodland	Bauxite mining	Total canopy volume (m3/Ha)	Biotic Structure	Stem density	Vegetation	6.21493	68.3241	-2.26264	4.75696	50.0138	-2.18169
Gould 2012	17	36	Australia	Woodland	Bauxite mining	Total canopy volume (m3/Ha)	Biotic Structure	Stem density	Vegetation	7.94205	68.3241	-2.04803	13.1896	50.0138	-1.27959
Gould 2012	18	36	Australia	Woodland	Bauxite mining	Total canopy volume (m3/Ha)	Biotic Structure	Stem density	Vegetation	57.9122	68.3241	-0.162744	9.10066	50.0138	-1.61949
Gould 2012	19	36	Australia	Woodland	Bauxite mining	Total canopy volume (m3/Ha)	Biotic Structure	Stem density	Vegetation	59.8885	68.3241	-0.129749	6.56476	50.0138	-1.9086
Gould 2012	20	36	Australia	Woodland	Bauxite mining	Total canopy volume (m3/Ha)	Biotic Structure	Stem density	Vegetation	6.83162	68.3241	-2.18062	12.8433	50.0138	-1.30429
Gould 2012	21	36	Australia	Woodland	Bauxite mining	Total canopy volume (m3/Ha)	Biotic Structure	Stem density	Vegetation	22.4538	68.3241	-1.08376	19.9336	50.0138	-0.890741
Gould 2012	22	36	Australia	Woodland	Bauxite mining	Total canopy volume (m3/Ha)	Biotic Structure	Stem density	Vegetation	58.7752	68.3241	-0.148202	21.1406	50.0138	-0.834681
Gould 2012	23	36	Australia	Woodland	Bauxite mining	Total canopy volume (m3/Ha)	Biotic Structure	Stem density	Vegetation	74.9447	68.3241	0.0912122	19.1728	50.0138	-0.927759
Gould 2012	24	36	Australia	Woodland	Bauxite mining	Total canopy volume (m3/Ha)	Biotic Structure	Stem density	Vegetation	75.3472	68.3241	0.096498	10.8002	50.0138	-1.46398
Gould 2012	25	36	Australia	Woodland	Bauxite mining	Total canopy volume (m3/Ha)	Biotic Structure	Stem density	Vegetation	75.4742	68.3241	0.0981605	17.5804	50.0138	-1.00999
Gould 2012	26	36	Australia	Woodland	Bauxite mining	Total canopy volume (m3/Ha)	Biotic Structure	Stem density	Vegetation	4.40399	68.3241	-2.55166	6.47633	50.0138	-1.92035
Gould 2012	27	36	Australia	Woodland	Bauxite mining	Total canopy volume (m3/Ha)	Biotic Structure	Stem density	Vegetation	25.4577	68.3241	-0.963244	13.4343	50.0138	-1.26249
Gould 2012	28	36	Australia	Woodland	Bauxite mining	Total canopy volume (m3/Ha)	Biotic Structure	Stem density	Vegetation	44.3734	68.3241	-0.423866	13.1181	50.0138	-1.28464
Gould 2012	29	36	Australia	Woodland	Bauxite mining	Total canopy volume (m3/Ha)	Biotic Structure	Stem density	Vegetation	1.5039	68.3241	-3.32094	11.3181	50.0138	-1.42102
Gould 2012	30	36	Australia	Woodland	Bauxite mining	Total canopy volume (m3/Ha)	Biotic Structure	Stem density	Vegetation	9.90178	68.3241	-1.84987	12.13	50.0138	-1.3572
Gould 2012	31	36	Australia	Woodland	Bauxite mining	Total canopy volume (m3/Ha)	Biotic Structure	Stem density	Vegetation	4.42181	68.3241	-2.54836	9.23085	50.0138	-1.60669
Gould 2012	1	36	Australia	Woodland	Bauxite mining	Mean nutrient cycling index	Soil Nutrients	Stem density	Vegetation	60.9669	81.2516	-0.283183	8.45566	50.0138	-1.68548
Gould 2012	2	36	Australia	Woodland	Bauxite mining	Mean nutrient cycling index	Soil Nutrients	Stem density	Vegetation	70.5181	81.2516	-0.139833	6.8734	50.0138	-1.86861
Gould 2012	3	36	Australia	Woodland	Bauxite mining	Mean nutrient cycling index	Soil Nutrients	Stem density	Vegetation	71.427	81.2516	-0.127204	6.08958	50.0138	-1.97347
Gould 2012	4	36	Australia	Woodland	Bauxite mining	Mean nutrient cycling index	Soil Nutrients	Stem density	Vegetation	84.907	81.2516	0.0434824	7.6217	50.0138	-1.77781
Gould 2012	5	36	Australia	Woodland	Bauxite mining	Mean nutrient cycling index	Soil Nutrients	Stem density	Vegetation	84.2095	81.2516	0.0353303	11.2019	50.0138	-1.43051
Gould 2012	6	36	Australia	Woodland	Bauxite mining	Mean nutrient cycling index	Soil Nutrients	Stem density	Vegetation	84.6726	81.2516	0.04075	11.0875	50.0138	-1.43992
Gould 2012	7	36	Australia	Woodland	Bauxite mining	Mean nutrient cycling index	Soil Nutrients	Stem density	Vegetation	70.5519	81.2516	-0.13936	14.9498	50.0138	-1.16265
Gould 2012	8	36	Australia	Woodland	Bauxite mining	Mean nutrient cycling index	Soil Nutrients	Stem density	Vegetation	74.7958	81.2516	-0.0817394	9.08927	50.0138	-1.62062
Gould 2012	9	36	Australia	Woodland	Bauxite mining	Mean nutrient cycling index	Soil Nutrients	Stem density	Vegetation	86.6741	81.2516	0.0638441	22.1471	50.0138	-0.790226
Gould 2012	10	36	Australia	Woodland	Bauxite mining	Mean nutrient cycling index	Soil Nutrients	Stem density	Vegetation	81.6358	81.2516	0.00465989	17.5481	50.0138	-1.01173
Gould 2012	11	36	Australia	Woodland	Bauxite mining	Mean nutrient cycling index	Soil Nutrients	Stem density	Vegetation	50.3125	81.2516	-0.471849	5.62669	50.0138	-2.04099
Gould 2012	12	36	Australia	Woodland	Bauxite mining	Mean nutrient cycling index	Soil Nutrients	Stem density	Vegetation	86.4062	81.2516	0.0607831	9.52803	50.0138	-1.57805
Gould 2012	13	36	Australia	Woodland	Bauxite mining	Mean nutrient cycling index	Soil Nutrients	Stem density	Vegetation	44.9853	81.2516	-0.581462	9.83457	50.0138	-1.54935
Gould 2012	14	36	Australia	Woodland	Bauxite mining	Mean nutrient cycling index	Soil Nutrients	Stem density	Vegetation	61.5588	81.2516	-0.273676	4.80543	50.0138	-2.1733
Gould 2012	15	36	Australia	Woodland	Bauxite mining	Mean nutrient cycling index	Soil Nutrients	Stem density	Vegetation	85.0998	81.2516	0.0457239	8.49668	50.0138	-1.68115
Gould 2012	16	36	Australia	Woodland	Bauxite mining	Mean nutrient cycling index	Soil Nutrients	Stem density	Vegetation	75.006	81.2516	-0.078971	4.75696	50.0138	-2.18169
Gould 2012	17	36	Australia	Woodland	Bauxite mining	Mean nutrient cycling index	Soil Nutrients	Stem density	Vegetation	86.6478	81.2516	0.0635433	13.1896	50.0138	-1.27959
Gould 2012	18	36	Australia	Woodland	Bauxite mining	Mean nutrient cycling index	Soil Nutrients	Stem density	Vegetation	67.4119	81.2516	-0.184237	9.10066	50.0138	-1.61949
Gould 2012	19	36	Australia	Woodland	Bauxite mining	Mean nutrient cycling index	Soil Nutrients	Stem density	Vegetation	86.7921	81.2516	0.0651889	6.56476	50.0138	-1.9086
Gould 2012	20	36	Australia	Woodland	Bauxite mining	Mean nutrient cycling index	Soil Nutrients	Stem density	Vegetation	60.079	81.2516	-0.297615	12.8433	50.0138	-1.30429
Gould 2012	21	36	Australia	Woodland	Bauxite mining	Mean nutrient cycling index	Soil Nutrients	Stem density	Vegetation	79.6584	81.2516	-0.0195595	19.9336	50.0138	-0.890741
Gould 2012	22	36	Australia	Woodland	Bauxite mining	Mean nutrient cycling index	Soil Nutrients	Stem density	Vegetation	86.7725	81.2516	0.0649654	21.1406	50.0138	-0.834681
Gould 2012	23	36	Australia	Woodland	Bauxite mining	Mean nutrient cycling index	Soil Nutrients	Stem density	Vegetation	82.329	81.2516	0.0130136	19.1728	50.0138	-0.927759
Gould 2012	24	36	Australia	Woodland	Bauxite mining	Mean nutrient cycling index	Soil Nutrients	Stem density	Vegetation	70.5519	81.2516	-0.13936	10.8002	50.0138	-1.46398
Gould 2012	25	36	Australia	Woodland	Bauxite mining	Mean nutrient cycling index	Soil Nutrients	Stem density	Vegetation	72.3758	81.2516	-0.114188	17.5804	50.0138	-1.00999
Gould 2012	26	36	Australia	Woodland	Bauxite mining	Mean nutrient cycling index	Soil Nutrients	Stem density	Vegetation	84.765	81.2516	0.0418286	6.47633	50.0138	-1.92035
Gould 2012	27	36	Australia	Woodland	Bauxite mining	Mean nutrient cycling index	Soil Nutrients	Stem density	Vegetation	81.1524	81.2516	-0.00120676	13.4343	50.0138	-1.26249
Gould 2012	28	36	Australia	Woodland	Bauxite mining	Mean nutrient cycling index	Soil Nutrients	Stem density	Vegetation	72.1115	81.2516	-0.117798	13.1181	50.0138	-1.28464
Gould 2012	29	36	Australia	Woodland	Bauxite mining	Mean nutrient cycling index	Soil Nutrients	Stem density	Vegetation	55.0478	81.2516	-0.383579	11.3181	50.0138	-1.42102
Gould 2012	30	36	Australia	Woodland	Bauxite mining	Mean nutrient cycling index	Soil Nutrients	Stem density	Vegetation	73.0276	81.2516	-0.105345	12.13	50.0138	-1.3572
Gould 2012	31	36	Australia	Woodland	Bauxite mining	Mean nutrient cycling index	Soil Nutrients	Stem density	Vegetation	76.4849	81.2516	-0.0596997	9.23085	50.0138	-1.60669
Gould 2012	1	36	Australia	Woodland	Bauxite mining	Mean stability index	Soil Structure	Stem density	Vegetation	78.7586	90.9285	-0.142006	8.45566	50.0138	-1.68548
Gould 2012	2	36	Australia	Woodland	Bauxite mining	Mean stability index	Soil Structure	Stem density	Vegetation	76.9842	90.9285	-0.164505	6.8734	50.0138	-1.86861
Gould 2012	3	36	Australia	Woodland	Bauxite mining	Mean stability index	Soil Structure	Stem density	Vegetation	76.6566	90.9285	-0.168715	6.08958	50.0138	-1.97347
Gould 2012	4	36	Australia	Woodland	Bauxite mining	Mean stability index	Soil Structure	Stem density	Vegetation	89.8701	90.9285	-0.0115803	7.6217	50.0138	-1.77781
Gould 2012	5	36	Australia	Woodland	Bauxite mining	Mean stability index	Soil Structure	Stem density	Vegetation	82.7379	90.9285	-0.0933188	11.2019	50.0138	-1.43051
Gould 2012	6	36	Australia	Woodland	Bauxite mining	Mean stability index	Soil Structure	Stem density	Vegetation	81.4653	90.9285	-0.108634	11.0875	50.0138	-1.43992
Gould 2012	7	36	Australia	Woodland	Bauxite mining	Mean stability index	Soil Structure	Stem density	Vegetation	91.1958	90.9285	0.00290384	14.9498	50.0138	-1.16265
Gould 2012	8	36	Australia	Woodland	Bauxite mining	Mean stability index	Soil Structure	Stem density	Vegetation	77.3937	90.9285	-0.159268	9.08927	50.0138	-1.62062
Gould 2012	9	36	Australia	Woodland	Bauxite mining	Mean stability index	Soil Structure	Stem density	Vegetation	87.4688	90.9285	-0.0383605	22.1471	50.0138	-0.790226
Gould 2012	10	36	Australia	Woodland	Bauxite mining	Mean stability index	Soil Structure	Stem density	Vegetation	83.6844	90.9285	-0.0820796	17.5481	50.0138	-1.01173
Gould 2012	11	36	Australia	Woodland	Bauxite mining	Mean stability index	Soil Structure	Stem density	Vegetation	63.3345	90.9285	-0.356915	5.62669	50.0138	-2.04099
Gould 2012	12	36	Australia	Woodland	Bauxite mining	Mean stability index	Soil Structure	Stem density	Vegetation	84.8226	90.9285	-0.0687289	9.52803	50.0138	-1.57805
Gould 2012	13	36	Australia	Woodland	Bauxite mining	Mean stability index	Soil Structure	Stem density	Vegetation	67.4294	90.9285	-0.295208	9.83457	50.0138	-1.54935
Gould 2012	14	36	Australia	Woodland	Bauxite mining	Mean stability index	Soil Structure	Stem density	Vegetation	64.6995	90.9285	-0.33592	4.80543	50.0138	-2.1733
Gould 2012	15	36	Australia	Woodland	Bauxite mining	Mean stability index	Soil Structure	Stem density	Vegetation	77.3937	90.9285	-0.159268	8.49668	50.0138	-1.68115
Gould 2012	16	36	Australia	Woodland	Bauxite mining	Mean stability index	Soil Structure	Stem density	Vegetation	87.1626	90.9285	-0.0418279	4.75696	50.0138	-2.18169
Gould 2012	17	36	Australia	Woodland	Bauxite mining	Mean stability index	Soil Structure	Stem density	Vegetation	90.5708	90.9285	-0.00389887	13.1896	50.0138	-1.27959
Gould 2012	18	36	Australia	Woodland	Bauxite mining	Mean stability index	Soil Structure	Stem density	Vegetation	92.4098	90.9285	0.0159858	9.10066	50.0138	-1.61949
Gould 2012	19	36	Australia	Woodland	Bauxite mining	Mean stability index	Soil Structure	Stem density	Vegetation	81.7197	90.9285	-0.105553	6.56476	50.0138	-1.9086
Gould 2012	20	36	Australia	Woodland	Bauxite mining	Mean stability index	Soil Structure	Stem density	Vegetation	64.3309	90.9285	-0.341545	12.8433	50.0138	-1.30429
Gould 2012	21	36	Australia	Woodland	Bauxite mining	Mean stability index	Soil Structure	Stem density	Vegetation	83.566	90.9285	-0.0834788	19.9336	50.0138	-0.890741
Gould 2012	22	36	Australia	Woodland	Bauxite mining	Mean stability index	Soil Structure	Stem density	Vegetation	87.571	90.9285	-0.0372062	21.1406	50.0138	-0.834681
Gould 2012	23	36	Australia	Woodland	Bauxite mining	Mean stability index	Soil Structure	Stem density	Vegetation	82.4833	90.9285	-0.0963646	19.1728	50.0138	-0.927759
Gould 2012	24	36	Australia	Woodland	Bauxite mining	Mean stability index	Soil Structure	Stem density	Vegetation	88.6003	90.9285	-0.0256517	10.8002	50.0138	-1.46398
Gould 2012	25	36	Australia	Woodland	Bauxite mining	Mean stability index	Soil Structure	Stem density	Vegetation	88.6475	90.9285	-0.0251256	17.5804	50.0138	-1.00999
Gould 2012	26	36	Australia	Woodland	Bauxite mining	Mean stability index	Soil Structure	Stem density	Vegetation	92.3408	90.9285	0.0152459	6.47633	50.0138	-1.92035
Gould 2012	27	36	Australia	Woodland	Bauxite mining	Mean stability index	Soil Structure	Stem density	Vegetation	80.8061	90.9285	-0.116659	13.4343	50.0138	-1.26249
Gould 2012	28	36	Australia	Woodland	Bauxite mining	Mean stability index	Soil Structure	Stem density	Vegetation	73.8448	90.9285	-0.205595	13.1181	50.0138	-1.28464
Gould 2012	29	36	Australia	Woodland	Bauxite mining	Mean stability index	Soil Structure	Stem density	Vegetation	62.5155	90.9285	-0.369727	11.3181	50.0138	-1.42102
Gould 2012	30	36	Australia	Woodland	Bauxite mining	Mean stability index	Soil Structure	Stem density	Vegetation	76.9842	90.9285	-0.164505	12.13	50.0138	-1.3572
Gould 2012	31	36	Australia	Woodland	Bauxite mining	Mean stability index	Soil Structure	Stem density	Vegetation	78.6221	90.9285	-0.143719	9.23085	50.0138	-1.60669
Gould 2012	1	36	Australia	Woodland	Bauxite mining	Mean patch area index	Biotic Structure	Stem density	Vegetation	69.9196	91.2642	-0.263109	8.45566	50.0138	-1.68548
Gould 2012	2	36	Australia	Woodland	Bauxite mining	Mean patch area index	Biotic Structure	Stem density	Vegetation	93.6389	91.2642	0.0254123	6.8734	50.0138	-1.86861
Gould 2012	3	36	Australia	Woodland	Bauxite mining	Mean patch area index	Biotic Structure	Stem density	Vegetation	59.9926	91.2642	-0.413904	6.08958	50.0138	-1.97347
Gould 2012	4	36	Australia	Woodland	Bauxite mining	Mean patch area index	Biotic Structure	Stem density	Vegetation	93.6389	91.2642	0.0254123	7.6217	50.0138	-1.77781
Gould 2012	5	36	Australia	Woodland	Bauxite mining	Mean patch area index	Biotic Structure	Stem density	Vegetation	88.7716	91.2642	-0.0273875	11.2019	50.0138	-1.43051
Gould 2012	6	36	Australia	Woodland	Bauxite mining	Mean patch area index	Biotic Structure	Stem density	Vegetation	93.803	91.2642	0.0271452	11.0875	50.0138	-1.43992
Gould 2012	7	36	Australia	Woodland	Bauxite mining	Mean patch area index	Biotic Structure	Stem density	Vegetation	93.6389	91.2642	0.0254123	14.9498	50.0138	-1.16265
Gould 2012	8	36	Australia	Woodland	Bauxite mining	Mean patch area index	Biotic Structure	Stem density	Vegetation	35.8594	91.2642	-0.917545	9.08927	50.0138	-1.62062
Gould 2012	9	36	Australia	Woodland	Bauxite mining	Mean patch area index	Biotic Structure	Stem density	Vegetation	93.6389	91.2642	0.0254123	22.1471	50.0138	-0.790226
Gould 2012	10	36	Australia	Woodland	Bauxite mining	Mean patch area index	Biotic Structure	Stem density	Vegetation	93.6389	91.2642	0.0254123	17.5481	50.0138	-1.01173
Gould 2012	11	36	Australia	Woodland	Bauxite mining	Mean patch area index	Biotic Structure	Stem density	Vegetation	0	91.2642	-4.52466	5.62669	50.0138	-2.04099
Gould 2012	12	36	Australia	Woodland	Bauxite mining	Mean patch area index	Biotic Structure	Stem density	Vegetation	41.2927	91.2642	-0.780042	9.52803	50.0138	-1.57805
Gould 2012	13	36	Australia	Woodland	Bauxite mining	Mean patch area index	Biotic Structure	Stem density	Vegetation	10.8665	91.2642	-2.05094	9.83457	50.0138	-1.54935
Gould 2012	14	36	Australia	Woodland	Bauxite mining	Mean patch area index	Biotic Structure	Stem density	Vegetation	0	91.2642	-4.52466	4.80543	50.0138	-2.1733
Gould 2012	15	36	Australia	Woodland	Bauxite mining	Mean patch area index	Biotic Structure	Stem density	Vegetation	85.2613	91.2642	-0.0672745	8.49668	50.0138	-1.68115
Gould 2012	16	36	Australia	Woodland	Bauxite mining	Mean patch area index	Biotic Structure	Stem density	Vegetation	69.9196	91.2642	-0.263109	4.75696	50.0138	-2.18169
Gould 2012	17	36	Australia	Woodland	Bauxite mining	Mean patch area index	Biotic Structure	Stem density	Vegetation	89.5887	91.2642	-0.0183263	13.1896	50.0138	-1.27959
Gould 2012	18	36	Australia	Woodland	Bauxite mining	Mean patch area index	Biotic Structure	Stem density	Vegetation	93.6389	91.2642	0.0254123	9.10066	50.0138	-1.61949
Gould 2012	19	36	Australia	Woodland	Bauxite mining	Mean patch area index	Biotic Structure	Stem density	Vegetation	53.1313	91.2642	-0.533244	6.56476	50.0138	-1.9086
Gould 2012	20	36	Australia	Woodland	Bauxite mining	Mean patch area index	Biotic Structure	Stem density	Vegetation	10.8665	91.2642	-2.05094	12.8433	50.0138	-1.30429
Gould 2012	21	36	Australia	Woodland	Bauxite mining	Mean patch area index	Biotic Structure	Stem density	Vegetation	93.8698	91.2642	0.027849	19.9336	50.0138	-0.890741
Gould 2012	22	36	Australia	Woodland	Bauxite mining	Mean patch area index	Biotic Structure	Stem density	Vegetation	93.2222	91.2642	0.0209995	21.1406	50.0138	-0.834681
Gould 2012	23	36	Australia	Woodland	Bauxite mining	Mean patch area index	Biotic Structure	Stem density	Vegetation	75.9239	91.2642	-0.181839	19.1728	50.0138	-0.927759
Gould 2012	24	36	Australia	Woodland	Bauxite mining	Mean patch area index	Biotic Structure	Stem density	Vegetation	93.6389	91.2642	0.0254123	10.8002	50.0138	-1.46398
Gould 2012	25	36	Australia	Woodland	Bauxite mining	Mean patch area index	Biotic Structure	Stem density	Vegetation	93.6389	91.2642	0.0254123	17.5804	50.0138	-1.00999
Gould 2012	26	36	Australia	Woodland	Bauxite mining	Mean patch area index	Biotic Structure	Stem density	Vegetation	93.9984	91.2642	0.029204	6.47633	50.0138	-1.92035
Gould 2012	27	36	Australia	Woodland	Bauxite mining	Mean patch area index	Biotic Structure	Stem density	Vegetation	59.0071	91.2642	-0.430193	13.4343	50.0138	-1.26249
Gould 2012	28	36	Australia	Woodland	Bauxite mining	Mean patch area index	Biotic Structure	Stem density	Vegetation	27.1662	91.2642	-1.18653	13.1181	50.0138	-1.28464
Gould 2012	29	36	Australia	Woodland	Bauxite mining	Mean patch area index	Biotic Structure	Stem density	Vegetation	32.5995	91.2642	-1.01015	11.3181	50.0138	-1.42102
Gould 2012	30	36	Australia	Woodland	Bauxite mining	Mean patch area index	Biotic Structure	Stem density	Vegetation	53.1313	91.2642	-0.533244	12.13	50.0138	-1.3572
Gould 2012	31	36	Australia	Woodland	Bauxite mining	Mean patch area index	Biotic Structure	Stem density	Vegetation	9.77985	91.2642	-2.14698	9.23085	50.0138	-1.60669
Gould 2012	1	36	Australia	Woodland	Bauxite mining	Mean height of tallest stratum (m)	Biotic Structure	Stem density	Vegetation	3.50747	91.3626	-3.01999	8.45566	50.0138	-1.68548
Gould 2012	2	36	Australia	Woodland	Bauxite mining	Mean height of tallest stratum (m)	Biotic Structure	Stem density	Vegetation	5.19625	91.3626	-2.70178	6.8734	50.0138	-1.86861
Gould 2012	3	36	Australia	Woodland	Bauxite mining	Mean height of tallest stratum (m)	Biotic Structure	Stem density	Vegetation	10.7822	91.3626	-2.05913	6.08958	50.0138	-1.97347
Gould 2012	4	36	Australia	Woodland	Bauxite mining	Mean height of tallest stratum (m)	Biotic Structure	Stem density	Vegetation	13.2714	91.3626	-1.86747	7.6217	50.0138	-1.77781
Gould 2012	5	36	Australia	Woodland	Bauxite mining	Mean height of tallest stratum (m)	Biotic Structure	Stem density	Vegetation	14.5642	91.3626	-1.78075	11.2019	50.0138	-1.43051
Gould 2012	6	36	Australia	Woodland	Bauxite mining	Mean height of tallest stratum (m)	Biotic Structure	Stem density	Vegetation	15.7275	91.3626	-1.70867	11.0875	50.0138	-1.43992
Gould 2012	7	36	Australia	Woodland	Bauxite mining	Mean height of tallest stratum (m)	Biotic Structure	Stem density	Vegetation	16.1057	91.3626	-1.68631	14.9498	50.0138	-1.16265
Gould 2012	8	36	Australia	Woodland	Bauxite mining	Mean height of tallest stratum (m)	Biotic Structure	Stem density	Vegetation	16.1996	91.3626	-1.68083	9.08927	50.0138	-1.62062
Gould 2012	9	36	Australia	Woodland	Bauxite mining	Mean height of tallest stratum (m)	Biotic Structure	Stem density	Vegetation	23.9584	91.3626	-1.30851	22.1471	50.0138	-0.790226
Gould 2012	10	36	Australia	Woodland	Bauxite mining	Mean height of tallest stratum (m)	Biotic Structure	Stem density	Vegetation	26.6048	91.3626	-1.20773	17.5481	50.0138	-1.01173
Gould 2012	11	36	Australia	Woodland	Bauxite mining	Mean height of tallest stratum (m)	Biotic Structure	Stem density	Vegetation	27.7465	91.3626	-1.16721	5.62669	50.0138	-2.04099
Gould 2012	12	36	Australia	Woodland	Bauxite mining	Mean height of tallest stratum (m)	Biotic Structure	Stem density	Vegetation	29.0365	91.3626	-1.12331	9.52803	50.0138	-1.57805
Gould 2012	13	36	Australia	Woodland	Bauxite mining	Mean height of tallest stratum (m)	Biotic Structure	Stem density	Vegetation	29.6725	91.3626	-1.10236	9.83457	50.0138	-1.54935
Gould 2012	14	36	Australia	Woodland	Bauxite mining	Mean height of tallest stratum (m)	Biotic Structure	Stem density	Vegetation	29.8024	91.3626	-1.09813	4.80543	50.0138	-2.1733
Gould 2012	15	36	Australia	Woodland	Bauxite mining	Mean height of tallest stratum (m)	Biotic Structure	Stem density	Vegetation	29.8848	91.3626	-1.09546	8.49668	50.0138	-1.68115
Gould 2012	16	36	Australia	Woodland	Bauxite mining	Mean height of tallest stratum (m)	Biotic Structure	Stem density	Vegetation	30.6146	91.3626	-1.0721	4.75696	50.0138	-2.18169
Gould 2012	17	36	Australia	Woodland	Bauxite mining	Mean height of tallest stratum (m)	Biotic Structure	Stem density	Vegetation	30.9177	91.3626	-1.06256	13.1896	50.0138	-1.27959
Gould 2012	18	36	Australia	Woodland	Bauxite mining	Mean height of tallest stratum (m)	Biotic Structure	Stem density	Vegetation	31.2782	91.3626	-1.05133	9.10066	50.0138	-1.61949
Gould 2012	19	36	Australia	Woodland	Bauxite mining	Mean height of tallest stratum (m)	Biotic Structure	Stem density	Vegetation	33.236	91.3626	-0.992444	6.56476	50.0138	-1.9086
Gould 2012	20	36	Australia	Woodland	Bauxite mining	Mean height of tallest stratum (m)	Biotic Structure	Stem density	Vegetation	33.273	91.3626	-0.991366	12.8433	50.0138	-1.30429
Gould 2012	21	36	Australia	Woodland	Bauxite mining	Mean height of tallest stratum (m)	Biotic Structure	Stem density	Vegetation	33.9395	91.3626	-0.972105	19.9336	50.0138	-0.890741
Gould 2012	22	36	Australia	Woodland	Bauxite mining	Mean height of tallest stratum (m)	Biotic Structure	Stem density	Vegetation	36.8168	91.3626	-0.892969	21.1406	50.0138	-0.834681
Gould 2012	23	36	Australia	Woodland	Bauxite mining	Mean height of tallest stratum (m)	Biotic Structure	Stem density	Vegetation	40.7625	91.3626	-0.793724	19.1728	50.0138	-0.927759
Gould 2012	24	36	Australia	Woodland	Bauxite mining	Mean height of tallest stratum (m)	Biotic Structure	Stem density	Vegetation	42.3663	91.3626	-0.75604	10.8002	50.0138	-1.46398
Gould 2012	25	36	Australia	Woodland	Bauxite mining	Mean height of tallest stratum (m)	Biotic Structure	Stem density	Vegetation	42.627	91.3626	-0.750046	17.5804	50.0138	-1.00999
Gould 2012	26	36	Australia	Woodland	Bauxite mining	Mean height of tallest stratum (m)	Biotic Structure	Stem density	Vegetation	44.6303	91.3626	-0.705151	6.47633	50.0138	-1.92035
Gould 2012	27	36	Australia	Woodland	Bauxite mining	Mean height of tallest stratum (m)	Biotic Structure	Stem density	Vegetation	46.2121	91.3626	-0.671071	13.4343	50.0138	-1.26249
Gould 2012	28	36	Australia	Woodland	Bauxite mining	Mean height of tallest stratum (m)	Biotic Structure	Stem density	Vegetation	47.1876	91.3626	-0.65062	13.1181	50.0138	-1.28464
Gould 2012	29	36	Australia	Woodland	Bauxite mining	Mean height of tallest stratum (m)	Biotic Structure	Stem density	Vegetation	48.4747	91.3626	-0.624261	11.3181	50.0138	-1.42102
Gould 2012	30	36	Australia	Woodland	Bauxite mining	Mean height of tallest stratum (m)	Biotic Structure	Stem density	Vegetation	48.543	91.3626	-0.622881	12.13	50.0138	-1.3572
Gould 2012	31	36	Australia	Woodland	Bauxite mining	Mean height of tallest stratum (m)	Biotic Structure	Stem density	Vegetation	51.0829	91.3626	-0.572885	9.23085	50.0138	-1.60669
Herath et al. 2009	1	3	Australia	Shrubland	Mining	Sulphur (mg/kg)	Soil Nutrients	Cover	Vegetation	67.9729	61.1485	0.104186	36.6286	42.2158	-0.138441
Herath et al. 2009	2	3	Australia	Shrubland	Mining	Sulphur (mg/kg)	Soil Nutrients	Cover	Vegetation	78.2374	61.1485	0.242922	32.1618	42.2158	-0.264807
Herath et al. 2009	3	3	Australia	Shrubland	Mining	Sulphur (mg/kg)	Soil Nutrients	Cover	Vegetation	72.5439	61.1485	0.168356	38.4388	42.2158	-0.0914548
Herath et al. 2009	4	3	Australia	Shrubland	Mining	Sulphur (mg/kg)	Soil Nutrients	Cover	Vegetation	68.8983	61.1485	0.117514	29.1103	42.2158	-0.361338
Herath et al. 2009	1	3	Australia	Shrubland	Mining	Phosphorus Colwell (mg/kg)	Soil Nutrients	Cover	Vegetation	74.5716	67.2423	0.102016	36.6286	42.2158	-0.138441
Herath et al. 2009	2	3	Australia	Shrubland	Mining	Phosphorus Colwell (mg/kg)	Soil Nutrients	Cover	Vegetation	79.5221	67.2423	0.165467	32.1618	42.2158	-0.264807
Herath et al. 2009	3	3	Australia	Shrubland	Mining	Phosphorus Colwell (mg/kg)	Soil Nutrients	Cover	Vegetation	81.1838	67.2423	0.185893	38.4388	42.2158	-0.0914548
Herath et al. 2009	4	3	Australia	Shrubland	Mining	Phosphorus Colwell (mg/kg)	Soil Nutrients	Cover	Vegetation	75.7127	67.2423	0.117002	29.1103	42.2158	-0.361338
Herath et al. 2009	1	3	Australia	Shrubland	Mining	Potassium Colwell (mg/kg)	Soil Nutrients	Cover	Vegetation	77.6504	70.5087	0.0951932	36.6286	42.2158	-0.138441
Herath et al. 2009	2	3	Australia	Shrubland	Mining	Potassium Colwell (mg/kg)	Soil Nutrients	Cover	Vegetation	82.4831	70.5087	0.154824	32.1618	42.2158	-0.264807
Herath et al. 2009	3	3	Australia	Shrubland	Mining	Potassium Colwell (mg/kg)	Soil Nutrients	Cover	Vegetation	84.4269	70.5087	0.177841	38.4388	42.2158	-0.0914548
Herath et al. 2009	4	3	Australia	Shrubland	Mining	Potassium Colwell (mg/kg)	Soil Nutrients	Cover	Vegetation	77.2988	70.5087	0.0907129	29.1103	42.2158	-0.361338
Herath et al. 2009	1	3	Australia	Shrubland	Mining	reactive Iron (mg/kg)	Soil Nutrients	Cover	Vegetation	21.6738	76.2933	-1.2264	36.6286	42.2158	-0.138441
Herath et al. 2009	2	3	Australia	Shrubland	Mining	reactive Iron (mg/kg)	Soil Nutrients	Cover	Vegetation	33.5782	76.2933	-0.804384	32.1618	42.2158	-0.264807
Herath et al. 2009	3	3	Australia	Shrubland	Mining	reactive Iron (mg/kg)	Soil Nutrients	Cover	Vegetation	37.4708	76.2933	-0.697708	38.4388	42.2158	-0.0914548
Herath et al. 2009	4	3	Australia	Shrubland	Mining	reactive Iron (mg/kg)	Soil Nutrients	Cover	Vegetation	33.0417	76.2933	-0.820021	29.1103	42.2158	-0.361338
Herath et al. 2009	1	3	Australia	Shrubland	Mining	organic Carbon %	Soil Nutrients	Cover	Vegetation	83.5993	76.445	0.0883583	36.6286	42.2158	-0.138441
Herath et al. 2009	2	3	Australia	Shrubland	Mining	organic Carbon %	Soil Nutrients	Cover	Vegetation	79.7888	76.445	0.0422699	32.1618	42.2158	-0.264807
Herath et al. 2009	3	3	Australia	Shrubland	Mining	organic Carbon %	Soil Nutrients	Cover	Vegetation	82.7608	76.445	0.0783972	38.4388	42.2158	-0.0914548
Herath et al. 2009	4	3	Australia	Shrubland	Mining	organic Carbon %	Soil Nutrients	Cover	Vegetation	82.3686	76.445	0.0737038	29.1103	42.2158	-0.361338
Herath et al. 2009	1	3	Australia	Shrubland	Mining	Ammonium (mg/kg)	Soil Nutrients	Cover	Vegetation	87.1905	79.4475	0.0918941	36.6286	42.2158	-0.138441
Herath et al. 2009	2	3	Australia	Shrubland	Mining	Ammonium (mg/kg)	Soil Nutrients	Cover	Vegetation	85.7415	79.4475	0.0753273	32.1618	42.2158	-0.264807
Herath et al. 2009	3	3	Australia	Shrubland	Mining	Ammonium (mg/kg)	Soil Nutrients	Cover	Vegetation	53.4903	79.4475	-0.389582	38.4388	42.2158	-0.0914548
Herath et al. 2009	4	3	Australia	Shrubland	Mining	Ammonium (mg/kg)	Soil Nutrients	Cover	Vegetation	80.312	79.4475	0.0106892	29.1103	42.2158	-0.361338
Herath et al. 2009	1	3	Australia	Shrubland	Mining	Nitrate N (mg/kg)	Soil Nutrients	Cover	Vegetation	85.3721	86.6314	-0.0144741	36.6286	42.2158	-0.138441
Herath et al. 2009	2	3	Australia	Shrubland	Mining	Nitrate N (mg/kg)	Soil Nutrients	Cover	Vegetation	87.0791	86.6314	0.00509591	32.1618	42.2158	-0.264807
Herath et al. 2009	3	3	Australia	Shrubland	Mining	Nitrate N (mg/kg)	Soil Nutrients	Cover	Vegetation	31.6621	86.6314	-0.986923	38.4388	42.2158	-0.0914548
Herath et al. 2009	4	3	Australia	Shrubland	Mining	Nitrate N (mg/kg)	Soil Nutrients	Cover	Vegetation	64.4318	86.6314	-0.292131	29.1103	42.2158	-0.361338
Herath et al. 2009	1	3	Australia	Shrubland	Mining	Conductivity dS/m	Soil Nutrients	Cover	Vegetation	84.5393	88.6451	-0.0468832	36.6286	42.2158	-0.138441
Herath et al. 2009	2	3	Australia	Shrubland	Mining	Conductivity dS/m	Soil Nutrients	Cover	Vegetation	64.8434	88.6451	-0.30858	32.1618	42.2158	-0.264807
Herath et al. 2009	3	3	Australia	Shrubland	Mining	Conductivity dS/m	Soil Nutrients	Cover	Vegetation	73.1869	88.6451	-0.189272	38.4388	42.2158	-0.0914548
Herath et al. 2009	4	3	Australia	Shrubland	Mining	Conductivity dS/m	Soil Nutrients	Cover	Vegetation	89.1561	88.6451	0.00568388	29.1103	42.2158	-0.361338
Jiao et al. 2012	Group A - 1	Group A - 11	China	Shrubland	Clearing	Available P	Soil Nutrients	Cover	Vegetation	78.2652	57.9523	0.296071	33.7239	35.8997	-0.0607743
Jiao et al. 2012	Group A - 2	Group A - 11	China	Shrubland	Clearing	Available P	Soil Nutrients	Cover	Vegetation	77.134	57.9523	0.281696	18.301	35.8997	-0.648046
Jiao et al. 2012	Group A - 1	Group A - 11	China	Shrubland	Clearing	Available K	Soil Nutrients	Cover	Vegetation	80.9127	63.5235	0.238625	33.7239	35.8997	-0.0607743
Jiao et al. 2012	Group A - 2	Group A - 11	China	Shrubland	Clearing	Available K	Soil Nutrients	Cover	Vegetation	81.2844	63.5235	0.243152	18.301	35.8997	-0.648046
Jiao et al. 2012	Group A - 1	Group A - 11	China	Shrubland	Clearing	Extractable N	Soil Nutrients	Cover	Vegetation	77.104	61.7336	0.219144	33.7239	35.8997	-0.0607743
Jiao et al. 2012	Group A - 2	Group A - 11	China	Shrubland	Clearing	Extractable N	Soil Nutrients	Cover	Vegetation	78.5836	61.7336	0.23791	18.301	35.8997	-0.648046
Jiao et al. 2012	Group A - 1	Group A - 11	China	Shrubland	Clearing	Soil organic C	Soil Nutrients	Cover	Vegetation	73.2606	66.2128	0.0997159	33.7239	35.8997	-0.0607743
Jiao et al. 2012	Group A - 2	Group A - 11	China	Shrubland	Clearing	Soil organic C	Soil Nutrients	Cover	Vegetation	81.3826	66.2128	0.20351	18.301	35.8997	-0.648046
Jiao et al. 2012	Group A - 1	Group A - 11	China	Shrubland	Clearing	Total N	Soil Nutrients	Cover	Vegetation	76.2065	69.3634	0.0928113	33.7239	35.8997	-0.0607743
Jiao et al. 2012	Group A - 2	Group A - 11	China	Shrubland	Clearing	Total N	Soil Nutrients	Cover	Vegetation	83.2849	69.3634	0.18053	18.301	35.8997	-0.648046
Jiao et al. 2012	Group A - 1	Group A - 11	China	Shrubland	Clearing	Total P	Soil Nutrients	Cover	Vegetation	94.3764	90.4863	0.0416423	33.7239	35.8997	-0.0607743
Jiao et al. 2012	Group A - 2	Group A - 11	China	Shrubland	Clearing	Total P	Soil Nutrients	Cover	Vegetation	95.2284	90.4863	0.0505356	18.301	35.8997	-0.648046
Jiao et al. 2012	Group B - 1	Group B - 7	China	Shrubland	Clearing	Available P	Soil Nutrients	Cover	Vegetation	81.7016	66.358	0.205217	24.0707	47.3967	-0.657733
Jiao et al. 2012	Group B - 2	Group B - 7	China	Shrubland	Clearing	Available P	Soil Nutrients	Cover	Vegetation	81.8156	66.358	0.206594	19.9426	47.3967	-0.837649
Jiao et al. 2012	Group B - 1	Group B - 7	China	Shrubland	Clearing	Available K	Soil Nutrients	Cover	Vegetation	72.2752	70.8067	0.0202436	24.0707	47.3967	-0.657733
Jiao et al. 2012	Group B - 2	Group B - 7	China	Shrubland	Clearing	Available K	Soil Nutrients	Cover	Vegetation	85.0917	70.8067	0.181434	19.9426	47.3967	-0.837649
Jiao et al. 2012	Group B - 1	Group B - 7	China	Shrubland	Clearing	Extractable N	Soil Nutrients	Cover	Vegetation	74.8109	55.9296	0.286427	24.0707	47.3967	-0.657733
Jiao et al. 2012	Group B - 2	Group B - 7	China	Shrubland	Clearing	Extractable N	Soil Nutrients	Cover	Vegetation	75.0519	55.9296	0.289601	19.9426	47.3967	-0.837649
Jiao et al. 2012	Group B - 1	Group B - 7	China	Shrubland	Clearing	Soil organic C	Soil Nutrients	Cover	Vegetation	75.927	57.1729	0.279437	24.0707	47.3967	-0.657733
Jiao et al. 2012	Group B - 2	Group B - 7	China	Shrubland	Clearing	Soil organic C	Soil Nutrients	Cover	Vegetation	77.4988	57.1729	0.299664	19.9426	47.3967	-0.837649
Jiao et al. 2012	Group B - 1	Group B - 7	China	Shrubland	Clearing	Total N	Soil Nutrients	Cover	Vegetation	72.8248	52.8013	0.316396	24.0707	47.3967	-0.657733
Jiao et al. 2012	Group B - 2	Group B - 7	China	Shrubland	Clearing	Total N	Soil Nutrients	Cover	Vegetation	74.1281	52.8013	0.333896	19.9426	47.3967	-0.837649
Jiao et al. 2012	Group B - 1	Group B - 7	China	Shrubland	Clearing	Total P	Soil Nutrients	Cover	Vegetation	90.4409	95.2553	-0.051311	24.0707	47.3967	-0.657733
Jiao et al. 2012	Group B - 2	Group B - 7	China	Shrubland	Clearing	Total P	Soil Nutrients	Cover	Vegetation	97.5988	95.2553	0.0240555	19.9426	47.3967	-0.837649
Jiao et al. 2012	Group A - 1	Group A - 11	China	Shrubland	Clearing	Ratio of soil structure dispersion	Soil Structure	Cover	Vegetation	83.6493	75.9784	0.0949921	33.7239	35.8997	-0.0607743
Jiao et al. 2012	Group A - 2	Group A - 11	China	Shrubland	Clearing	Ratio of soil structure dispersion	Soil Structure	Cover	Vegetation	87.1798	75.9784	0.135853	18.301	35.8997	-0.648046
Jiao et al. 2012	Group A - 1	Group A - 11	China	Shrubland	Clearing	Soil bulk density	Soil Structure	Cover	Vegetation	86.9536	74.6154	0.15115	33.7239	35.8997	-0.0607743
Jiao et al. 2012	Group A - 2	Group A - 11	China	Shrubland	Clearing	Soil bulk density	Soil Structure	Cover	Vegetation	83.4559	74.6154	0.11057	18.301	35.8997	-0.648046
Jiao et al. 2012	Group A - 1	Group A - 11	China	Shrubland	Clearing	Water content	Soil Structure	Cover	Vegetation	51.6058	93.5205	-0.58599	33.7239	35.8997	-0.0607743
Jiao et al. 2012	Group A - 2	Group A - 11	China	Shrubland	Clearing	Water content	Soil Structure	Cover	Vegetation	53.0089	93.5205	-0.559668	18.301	35.8997	-0.648046
Jiao et al. 2012	Group B - 1	Group B - 7	China	Shrubland	Clearing	Ratio of soil structure dispersion	Soil Structure	Cover	Vegetation	74.6266	85.0427	-0.129034	24.0707	47.3967	-0.657733
Jiao et al. 2012	Group B - 2	Group B - 7	China	Shrubland	Clearing	Ratio of soil structure dispersion	Soil Structure	Cover	Vegetation	82.596	85.0427	-0.0288474	19.9426	47.3967	-0.837649
Jiao et al. 2012	Group B - 1	Group B - 7	China	Shrubland	Clearing	Soil bulk density	Soil Structure	Cover	Vegetation	92.4682	85.4962	0.0775209	24.0707	47.3967	-0.657733
Jiao et al. 2012	Group B - 2	Group B - 7	China	Shrubland	Clearing	Soil bulk density	Soil Structure	Cover	Vegetation	90.6716	85.4962	0.0581128	19.9426	47.3967	-0.837649
Jiao et al. 2012	Group B - 1	Group B - 7	China	Shrubland	Clearing	Water content	Soil Structure	Cover	Vegetation	50.8927	93.5205	-0.599638	24.0707	47.3967	-0.657733
Jiao et al. 2012	Group B - 2	Group B - 7	China	Shrubland	Clearing	Water content	Soil Structure	Cover	Vegetation	45.5091	93.5205	-0.709168	19.9426	47.3967	-0.837649
Jiao et al. 2012	Group A - 1	Group A - 11	China	Shrubland	Clearing	Cover	Biotic Structure	Cover	Vegetation	76.0309	54.0227	0.336461	33.7239	35.8997	-0.0607743
Jiao et al. 2012	Group A - 2	Group A - 11	China	Shrubland	Clearing	Cover	Biotic Structure	Cover	Vegetation	75.5281	54.0227	0.329912	18.301	35.8997	-0.648046
Jiao et al. 2012	Group B - 1	Group B - 7	China	Shrubland	Clearing	Cover	Biotic Structure	Cover	Vegetation	81.9481	65.8448	0.215841	24.0707	47.3967	-0.657733
Jiao et al. 2012	Group B - 2	Group B - 7	China	Shrubland	Clearing	Cover	Biotic Structure	Cover	Vegetation	82.4778	65.8448	0.222208	19.9426	47.3967	-0.837649
Luo et al. 2010	1	3	China	Wetland	Clearing	Biomass	Biomass	Abundance	Vegetation	79.4302	68.7209	0.14289	84.2603	87.5482	-0.0378382
Luo et al. 2010	2	3	China	Wetland	Clearing	Biomass	Biomass	Abundance	Vegetation	82.6981	68.7209	0.182716	90.0422	87.5482	0.0277761
Luo et al. 2010	3	3	China	Wetland	Clearing	Biomass	Biomass	Abundance	Vegetation	45.3051	68.7209	-0.409247	83.6149	87.5482	-0.0454369
Martin et al. 2005	Group A - 1	Group A - 3	USA	Grassland	Agriculture	Litter	Soil Litter	Biomass	Vegetation	71.4658	62.198	0.136842	34.189	38.6433	-0.119187
Martin et al. 2005	Group B - 1	Group B - 3	USA	Grassland	Agriculture	Litter	Soil Litter	Biomass	Vegetation	66.1329	62.2444	0.0596682	32.0286	42.5013	-0.275417
Martin et al. 2005	Group C - 1	Group C - 3	USA	Grassland	Agriculture	Litter	Soil Litter	Biomass	Vegetation	38.2899	55.492	-0.363132	31.2256	39.8668	-0.237558
Martin et al. 2005	Group A - 1	Group A - 3	USA	Grassland	Agriculture	Standing Deadwood	Soil Litter	Biomass	Vegetation	45.6347	64.0634	-0.333018	34.189	38.6433	-0.119187
Martin et al. 2005	Group B - 1	Group B - 3	USA	Grassland	Agriculture	Standing Deadwood	Soil Litter	Biomass	Vegetation	84.4444	87.7484	-0.0379387	32.0286	42.5013	-0.275417
Martin et al. 2005	Group C - 1	Group C - 3	USA	Grassland	Agriculture	Standing Deadwood	Soil Litter	Biomass	Vegetation	92.6202	88.117	0.0492966	31.2256	39.8668	-0.237558
McLachlan & Bazely 2003	1	3	Canada	Forest	Clearing	Soil Moisture	Soil Structure	Presence	Vegetation	74.6967	67.3663	0.101855	18	73	-0.382607
McLachlan & Bazely 2003	2	3	Canada	Forest	Clearing	Soil Moisture	Soil Structure	Presence	Vegetation	78.5496	67.3663	0.151501	28	73	-0.301261
McLachlan & Bazely 2003	3	3	Canada	Forest	Clearing	Soil Moisture	Soil Structure	Presence	Vegetation	75.9433	67.3663	0.118188	22	73	-0.349271
McLachlan & Bazely 2003	4	3	Canada	Forest	Clearing	Soil Moisture	Soil Structure	Presence	Vegetation	75.4773	67.3663	0.112113	28	73	-0.301261
McLachlan & Bazely 2003	5	3	Canada	Forest	Clearing	Soil Moisture	Soil Structure	Presence	Vegetation	88.6769	67.3663	0.271333	24	73	-0.33301
McLachlan & Bazely 2003	6	3	Canada	Forest	Clearing	Soil Moisture	Soil Structure	Presence	Vegetation	81.4166	67.3663	0.186907	25	73	-0.324978
McLachlan & Bazely 2003	7	3	Canada	Forest	Clearing	Soil Moisture	Soil Structure	Presence	Vegetation	77.9066	67.3663	0.143385	24	73	-0.33301
McLachlan & Bazely 2003	8	3	Canada	Forest	Clearing	Soil Moisture	Soil Structure	Presence	Vegetation	79.9283	67.3663	0.168683	32	73	-0.27049
McLachlan & Bazely 2003	9	3	Canada	Forest	Clearing	Soil Moisture	Soil Structure	Presence	Vegetation	69.5478	67.3663	0.0314097	28	73	-0.301261
McLachlan & Bazely 2003	10	3	Canada	Forest	Clearing	Soil Moisture	Soil Structure	Presence	Vegetation	78.8831	67.3663	0.155684	35	73	-0.248017
McLachlan & Bazely 2003	11	3	Canada	Forest	Clearing	Soil Moisture	Soil Structure	Presence	Vegetation	80.6597	67.3663	0.17768	42	73	-0.197465
McLachlan & Bazely 2003	12	3	Canada	Forest	Clearing	Soil Moisture	Soil Structure	Presence	Vegetation	80.2907	67.3663	0.173151	34	73	-0.255452
McLachlan & Bazely 2003	13	3	Canada	Forest	Clearing	Soil Moisture	Soil Structure	Presence	Vegetation	75.2778	67.3663	0.109501	34	73	-0.255452
McLachlan & Bazely 2003	14	3	Canada	Forest	Clearing	Soil Moisture	Soil Structure	Presence	Vegetation	85.9675	67.3663	0.240654	33	73	-0.262942
McLachlan & Bazely 2003	15	3	Canada	Forest	Clearing	Soil Moisture	Soil Structure	Presence	Vegetation	76.7256	67.3663	0.128305	33	73	-0.262942
McLachlan & Bazely 2003	16	3	Canada	Forest	Clearing	Soil Moisture	Soil Structure	Presence	Vegetation	55.4192	67.3663	-0.19207	36	73	-0.240637
McLachlan & Bazely 2003	17	3	Canada	Forest	Clearing	Soil Moisture	Soil Structure	Presence	Vegetation	81.976	67.3663	0.193672	34	73	-0.255452
McLachlan & Bazely 2003	18	3	Canada	Forest	Clearing	Soil Moisture	Soil Structure	Presence	Vegetation	79.2242	67.3663	0.159945	34	73	-0.255452
McLachlan & Bazely 2003	19	3	Canada	Forest	Clearing	Soil Moisture	Soil Structure	Presence	Vegetation	78.5789	67.3663	0.151869	33	73	-0.262942
McLachlan & Bazely 2003	20	3	Canada	Forest	Clearing	Soil Moisture	Soil Structure	Presence	Vegetation	80.1781	67.3663	0.171765	40	73	-0.211649
McLachlan & Bazely 2003	21	3	Canada	Forest	Clearing	Soil Moisture	Soil Structure	Presence	Vegetation	81.4057	67.3663	0.186774	34	73	-0.255452
McLachlan & Bazely 2003	22	3	Canada	Forest	Clearing	Soil Moisture	Soil Structure	Presence	Vegetation	62.2989	67.3663	-0.0770131	32	73	-0.27049
McLachlan & Bazely 2003	23	3	Canada	Forest	Clearing	Soil Moisture	Soil Structure	Presence	Vegetation	69.5478	67.3663	0.0314097	40	73	-0.211649
McLachlan & Bazely 2003	24	3	Canada	Forest	Clearing	Soil Moisture	Soil Structure	Presence	Vegetation	81.0351	67.3663	0.182266	39	73	-0.218818
McLachlan & Bazely 2003	25	3	Canada	Forest	Clearing	Soil Moisture	Soil Structure	Presence	Vegetation	77.9066	67.3663	0.143385	44	73	-0.183478
McLachlan & Bazely 2003	26	3	Canada	Forest	Clearing	Soil Moisture	Soil Structure	Presence	Vegetation	75.7044	67.3663	0.115079	32	73	-0.27049
McLachlan & Bazely 2003	27	3	Canada	Forest	Clearing	Soil Moisture	Soil Structure	Presence	Vegetation	82.1974	67.3663	0.196335	52	73	-0.129411
McLachlan & Bazely 2003	28	3	Canada	Forest	Clearing	Soil Moisture	Soil Structure	Presence	Vegetation	75.0603	67.3663	0.106646	38	73	-0.226038
McLachlan & Bazely 2003	1	3	Canada	Forest	Clearing	Canopy cover	Biotic Structure	Presence	Vegetation	57.8938	93.54	-0.473287	18	73	-0.382607
McLachlan & Bazely 2003	2	3	Canada	Forest	Clearing	Canopy cover	Biotic Structure	Presence	Vegetation	54.1181	93.54	-0.539545	28	73	-0.301261
McLachlan & Bazely 2003	3	3	Canada	Forest	Clearing	Canopy cover	Biotic Structure	Presence	Vegetation	78.0308	93.54	-0.179186	22	73	-0.349271
McLachlan & Bazely 2003	4	3	Canada	Forest	Clearing	Canopy cover	Biotic Structure	Presence	Vegetation	61.6695	93.54	-0.411149	28	73	-0.301261
McLachlan & Bazely 2003	5	3	Canada	Forest	Clearing	Canopy cover	Biotic Structure	Presence	Vegetation	46.5668	93.54	-0.686889	24	73	-0.33301
McLachlan & Bazely 2003	6	3	Canada	Forest	Clearing	Canopy cover	Biotic Structure	Presence	Vegetation	41.5325	93.54	-0.798754	25	73	-0.324978
McLachlan & Bazely 2003	7	3	Canada	Forest	Clearing	Canopy cover	Biotic Structure	Presence	Vegetation	42.7911	93.54	-0.769593	24	73	-0.33301
McLachlan & Bazely 2003	8	3	Canada	Forest	Clearing	Canopy cover	Biotic Structure	Presence	Vegetation	46.5668	93.54	-0.686889	32	73	-0.27049
McLachlan & Bazely 2003	9	3	Canada	Forest	Clearing	Canopy cover	Biotic Structure	Presence	Vegetation	16.3613	93.54	-1.69478	28	73	-0.301261
McLachlan & Bazely 2003	10	3	Canada	Forest	Clearing	Canopy cover	Biotic Structure	Presence	Vegetation	54.1181	93.54	-0.539545	35	73	-0.248017
McLachlan & Bazely 2003	11	3	Canada	Forest	Clearing	Canopy cover	Biotic Structure	Presence	Vegetation	94.2591	93.54	0.0075778	42	73	-0.197465
McLachlan & Bazely 2003	12	3	Canada	Forest	Clearing	Canopy cover	Biotic Structure	Presence	Vegetation	59.1524	93.54	-0.452142	34	73	-0.255452
McLachlan & Bazely 2003	13	3	Canada	Forest	Clearing	Canopy cover	Biotic Structure	Presence	Vegetation	88.0993	93.54	-0.0592721	34	73	-0.255452
McLachlan & Bazely 2003	14	3	Canada	Forest	Clearing	Canopy cover	Biotic Structure	Presence	Vegetation	60.4109	93.54	-0.431435	33	73	-0.262942
McLachlan & Bazely 2003	15	3	Canada	Forest	Clearing	Canopy cover	Biotic Structure	Presence	Vegetation	27.6883	93.54	-1.19253	33	73	-0.262942
McLachlan & Bazely 2003	16	3	Canada	Forest	Clearing	Canopy cover	Biotic Structure	Presence	Vegetation	93.1335	93.54	-0.00430908	36	73	-0.240637
McLachlan & Bazely 2003	17	3	Canada	Forest	Clearing	Canopy cover	Biotic Structure	Presence	Vegetation	75.5137	93.54	-0.211554	34	73	-0.255452
McLachlan & Bazely 2003	18	3	Canada	Forest	Clearing	Canopy cover	Biotic Structure	Presence	Vegetation	90.6164	93.54	-0.031413	34	73	-0.255452
McLachlan & Bazely 2003	19	3	Canada	Forest	Clearing	Canopy cover	Biotic Structure	Presence	Vegetation	59.1524	93.54	-0.452142	33	73	-0.262942
McLachlan & Bazely 2003	20	3	Canada	Forest	Clearing	Canopy cover	Biotic Structure	Presence	Vegetation	81.8065	93.54	-0.132517	40	73	-0.211649
McLachlan & Bazely 2003	21	3	Canada	Forest	Clearing	Canopy cover	Biotic Structure	Presence	Vegetation	94.2591	93.54	0.0075778	34	73	-0.255452
McLachlan & Bazely 2003	22	3	Canada	Forest	Clearing	Canopy cover	Biotic Structure	Presence	Vegetation	93.7255	93.54	0.00195996	32	73	-0.27049
McLachlan & Bazely 2003	23	3	Canada	Forest	Clearing	Canopy cover	Biotic Structure	Presence	Vegetation	94.2591	93.54	0.0075778	40	73	-0.211649
McLachlan & Bazely 2003	24	3	Canada	Forest	Clearing	Canopy cover	Biotic Structure	Presence	Vegetation	93.8725	93.54	0.00351111	39	73	-0.218818
McLachlan & Bazely 2003	25	3	Canada	Forest	Clearing	Canopy cover	Biotic Structure	Presence	Vegetation	81.8065	93.54	-0.132517	44	73	-0.183478
McLachlan & Bazely 2003	26	3	Canada	Forest	Clearing	Canopy cover	Biotic Structure	Presence	Vegetation	37.7568	93.54	-0.891716	32	73	-0.27049
McLachlan & Bazely 2003	27	3	Canada	Forest	Clearing	Canopy cover	Biotic Structure	Presence	Vegetation	95.9096	93.54	0.0247557	52	73	-0.129411
McLachlan & Bazely 2003	28	3	Canada	Forest	Clearing	Canopy cover	Biotic Structure	Presence	Vegetation	49.0839	93.54	-0.635324	38	73	-0.226038
Meers et al. 2012	1	4	Australia	Woodland	Clearing	Seed bank invasives	Biotic Interactions	Frequency	Vegetation	16.3465	62.3843	-1.29582	21.6725	55.1484	-0.906845
Meers et al. 2012	2	4	Australia	Woodland	Clearing	Seed bank invasives	Biotic Interactions	Frequency	Vegetation	23.9312	62.3843	-0.933096	30.9243	55.1484	-0.56463
Meers et al. 2012	3	4	Australia	Woodland	Clearing	Seed bank invasives	Biotic Interactions	Frequency	Vegetation	59.0503	62.3843	-0.0540326	25.1987	55.1484	-0.762289
Meers et al. 2012	1	4	Australia	Woodland	Clearing	Seed bank composition	Biotic Interactions	Frequency	Vegetation	33.5919	68.8897	-0.7033	21.6725	55.1484	-0.906845
Meers et al. 2012	2	4	Australia	Woodland	Clearing	Seed bank composition	Biotic Interactions	Frequency	Vegetation	43.4427	68.8897	-0.452717	30.9243	55.1484	-0.56463
Meers et al. 2012	3	4	Australia	Woodland	Clearing	Seed bank composition	Biotic Interactions	Frequency	Vegetation	58.3835	68.8897	-0.162901	25.1987	55.1484	-0.762289
Meers et al. 2012	1	4	Australia	Woodland	Clearing	Total seed bank seeds	Biotic Interactions	Frequency	Vegetation	52.9673	80.3207	-0.410021	21.6725	55.1484	-0.906845
Meers et al. 2012	2	4	Australia	Woodland	Clearing	Total seed bank seeds	Biotic Interactions	Frequency	Vegetation	92.3559	80.3207	0.138018	30.9243	55.1484	-0.56463
Meers et al. 2012	3	4	Australia	Woodland	Clearing	Total seed bank seeds	Biotic Interactions	Frequency	Vegetation	78.5919	80.3207	-0.0214882	25.1987	55.1484	-0.762289
Miller et al. 2010	1	2	Australia	Shrubland	Mining	Total N (mg/kg)	Soil Nutrients	Abundance	Vegetation	44.1358	76.9802	-0.546779	23.181	41.3199	-0.559691
Miller et al. 2010	2	2	Australia	Shrubland	Mining	Total N (mg/kg)	Soil Nutrients	Abundance	Vegetation	88.2979	76.9802	0.135523	18.9158	41.3199	-0.753745
Miller et al. 2010	1	2	Australia	Shrubland	Mining	organic Carbon %	Soil Nutrients	Abundance	Vegetation	92.7785	93.9895	-0.0128314	23.181	41.3199	-0.559691
Miller et al. 2010	2	2	Australia	Shrubland	Mining	organic Carbon %	Soil Nutrients	Abundance	Vegetation	68.9369	93.9895	-0.306174	18.9158	41.3199	-0.753745
Miller et al. 2010	1	2	Australia	Shrubland	Mining	Nitrate N (mg/kg)	Soil Nutrients	Abundance	Vegetation	29.4277	97	-1.16962	23.181	41.3199	-0.559691
Miller et al. 2010	2	2	Australia	Shrubland	Mining	Nitrate N (mg/kg)	Soil Nutrients	Abundance	Vegetation	52.7117	97	-0.601338	18.9158	41.3199	-0.753745
Parotta & Knowles 2001	1	8	Brazil	Forest	Mined for Bauxite	Humus depth (mm)	Soil Nutrients	Abundance	Vegetation	64.6973	48.9836	0.273363	2.45917	28.7349	-2.15129
Parotta & Knowles 2001	2	8	Brazil	Forest	Mined for Bauxite	Humus depth (mm)	Soil Nutrients	Abundance	Vegetation	63.0665	48.9836	0.248227	2.73066	28.7349	-2.07573
Parotta & Knowles 2001	3	8	Brazil	Forest	Mined for Bauxite	Humus depth (mm)	Soil Nutrients	Abundance	Vegetation	54.7508	48.9836	0.109197	2.60864	28.7349	-2.10899
Parotta & Knowles 2001	4	8	Brazil	Forest	Mined for Bauxite	Humus depth (mm)	Soil Nutrients	Abundance	Vegetation	51.4981	48.9836	0.0490824	2.4886	28.7349	-2.14282
Parotta & Knowles 2001	5	8	Brazil	Forest	Mined for Bauxite	Humus depth (mm)	Soil Nutrients	Abundance	Vegetation	11.609	48.9836	-1.37728	0.380986	28.7349	-3.06952
Parotta & Knowles 2001	6	8	Brazil	Forest	Mined for Bauxite	Humus depth (mm)	Soil Nutrients	Abundance	Vegetation	15.934	48.9836	-1.08237	8.47755	28.7349	-1.14339
Parotta & Knowles 2001	7	8	Brazil	Forest	Mined for Bauxite	Humus depth (mm)	Soil Nutrients	Abundance	Vegetation	48.8425	48.9836	-0.00282747	0.444769	28.7349	-3.02437
Parotta & Knowles 2001	8	8	Brazil	Forest	Mined for Bauxite	Humus depth (mm)	Soil Nutrients	Abundance	Vegetation	55.8095	48.9836	0.128009	1.27011	28.7349	-2.57249
Parotta & Knowles 2001	9	8	Brazil	Forest	Mined for Bauxite	Humus depth (mm)	Soil Nutrients	Abundance	Vegetation	52.3974	48.9836	0.0660666	2.19282	28.7349	-2.23142
Parotta & Knowles 2001	1	8	Brazil	Forest	Mined for Bauxite	Litter depth (mm)	Soil Litter	Abundance	Vegetation	81.7857	81.8749	-0.00107672	2.45917	28.7349	-2.15129
Parotta & Knowles 2001	2	8	Brazil	Forest	Mined for Bauxite	Litter depth (mm)	Soil Litter	Abundance	Vegetation	81.2946	81.8749	-0.0070268	2.73066	28.7349	-2.07573
Parotta & Knowles 2001	3	8	Brazil	Forest	Mined for Bauxite	Litter depth (mm)	Soil Litter	Abundance	Vegetation	87.0722	81.8749	0.0608252	2.60864	28.7349	-2.10899
Parotta & Knowles 2001	4	8	Brazil	Forest	Mined for Bauxite	Litter depth (mm)	Soil Litter	Abundance	Vegetation	87.4199	81.8749	0.0647646	2.4886	28.7349	-2.14282
Parotta & Knowles 2001	5	8	Brazil	Forest	Mined for Bauxite	Litter depth (mm)	Soil Litter	Abundance	Vegetation	46.6787	81.8749	-0.552846	0.380986	28.7349	-3.06952
Parotta & Knowles 2001	6	8	Brazil	Forest	Mined for Bauxite	Litter depth (mm)	Soil Litter	Abundance	Vegetation	86.1442	81.8749	0.050232	8.47755	28.7349	-1.14339
Parotta & Knowles 2001	7	8	Brazil	Forest	Mined for Bauxite	Litter depth (mm)	Soil Litter	Abundance	Vegetation	68.9312	81.8749	-0.16982	0.444769	28.7349	-3.02437
Parotta & Knowles 2001	8	8	Brazil	Forest	Mined for Bauxite	Litter depth (mm)	Soil Litter	Abundance	Vegetation	86.0646	81.8749	0.0493185	1.27011	28.7349	-2.57249
Parotta & Knowles 2001	9	8	Brazil	Forest	Mined for Bauxite	Litter depth (mm)	Soil Litter	Abundance	Vegetation	63.979	81.8749	-0.243268	2.19282	28.7349	-2.23142
Parotta & Knowles 2001	1	8	Brazil	Forest	Mined for Bauxite	Crown Cover (%)	Biotic Structure	Abundance	Vegetation	75.6486	95.2466	-0.227683	2.45917	28.7349	-2.15129
Parotta & Knowles 2001	2	8	Brazil	Forest	Mined for Bauxite	Crown Cover (%)	Biotic Structure	Abundance	Vegetation	74.7387	95.2466	-0.239624	2.73066	28.7349	-2.07573
Parotta & Knowles 2001	3	8	Brazil	Forest	Mined for Bauxite	Crown Cover (%)	Biotic Structure	Abundance	Vegetation	79.5195	95.2466	-0.178414	2.60864	28.7349	-2.10899
Parotta & Knowles 2001	4	8	Brazil	Forest	Mined for Bauxite	Crown Cover (%)	Biotic Structure	Abundance	Vegetation	66.9803	95.2466	-0.347695	2.4886	28.7349	-2.14282
Parotta & Knowles 2001	5	8	Brazil	Forest	Mined for Bauxite	Crown Cover (%)	Biotic Structure	Abundance	Vegetation	34.673	95.2466	-0.992521	0.380986	28.7349	-3.06952
Parotta & Knowles 2001	6	8	Brazil	Forest	Mined for Bauxite	Crown Cover (%)	Biotic Structure	Abundance	Vegetation	92.9685	95.2466	-0.0239539	8.47755	28.7349	-1.14339
Parotta & Knowles 2001	7	8	Brazil	Forest	Mined for Bauxite	Crown Cover (%)	Biotic Structure	Abundance	Vegetation	79.0927	95.2466	-0.183729	0.444769	28.7349	-3.02437
Parotta & Knowles 2001	8	8	Brazil	Forest	Mined for Bauxite	Crown Cover (%)	Biotic Structure	Abundance	Vegetation	70.2227	95.2466	-0.301103	1.27011	28.7349	-2.57249
Parotta & Knowles 2001	9	8	Brazil	Forest	Mined for Bauxite	Crown Cover (%)	Biotic Structure	Abundance	Vegetation	83.8261	95.2466	-0.126311	2.19282	28.7349	-2.23142
Polley et al. 2005	Group A - 1	Group A - 5	USA	Grassland	Agriculture	Biomass	Biomass	Biomass	Vegetation	76.6416	74.4086	0.0291817	46.9302	70.5416	-0.400533
Polley et al. 2005	Group A - 2	Group A - 5	USA	Grassland	Agriculture	Biomass	Biomass	Biomass	Vegetation	61.9313	74.4086	-0.180878	36.9865	70.5416	-0.633048
Polley et al. 2005	Group A - 3	Group A - 5	USA	Grassland	Agriculture	Biomass	Biomass	Biomass	Vegetation	67.5058	74.4086	-0.0960036	30.9025	70.5416	-0.807594
Polley et al. 2005	Group A - 4	Group A - 5	USA	Grassland	Agriculture	Biomass	Biomass	Biomass	Vegetation	58.2589	74.4086	-0.241005	38.488	70.5416	-0.594281
Polley et al. 2005	Group A - 5	Group A - 5	USA	Grassland	Agriculture	Biomass	Biomass	Biomass	Vegetation	46.8275	74.4086	-0.455321	33.6734	70.5416	-0.724305
Polley et al. 2005	Group B - 1	Group B - 5	USA	Grassland	Agriculture	Biomass	Biomass	Biomass	Vegetation	86.8755	85.6241	0.0143424	43.1884	61.708	-0.350027
Polley et al. 2005	Group B - 2	Group B - 5	USA	Grassland	Agriculture	Biomass	Biomass	Biomass	Vegetation	90.315	85.6241	0.0527369	36.6381	61.708	-0.510473
Polley et al. 2005	Group B - 3	Group B - 5	USA	Grassland	Agriculture	Biomass	Biomass	Biomass	Vegetation	89.0938	85.6241	0.0392725	44.9873	61.708	-0.310124
Polley et al. 2005	Group B - 4	Group B - 5	USA	Grassland	Agriculture	Biomass	Biomass	Biomass	Vegetation	89.9904	85.6241	0.0491758	45.1626	61.708	-0.306319
Polley et al. 2005	Group B - 5	Group B - 5	USA	Grassland	Agriculture	Biomass	Biomass	Biomass	Vegetation	79.5248	85.6241	-0.0730136	48.8895	61.708	-0.228679
Soini et al. 2010	1	10	Finland	Shrubland	Peat mining	Vascular green area	Biotic Structure	Cover	Vegetation	44.8539	41.8287	0.0682516	13	57	-1.42139
Sonter et al. 2011	Group C - 1	Group C - 5	Australia	Forest	Clearing	Canopy cover	Biotic Structure	Abundance	Vegetation	97.7994	97.0151	0.00797063	21.0588	24.4106	-0.141455
Sonter et al. 2011	Group B - 1	Group B - 5	Australia	Forest	Clearing	Canopy cover	Biotic Structure	Abundance	Vegetation	93.5008	92.1733	0.0141468	25.7347	31.2905	-0.188812
Sonter et al. 2011	Group A - 1	Group A - 5	Australia	Forest	Clearing	Canopy cover	Biotic Structure	Abundance	Vegetation	97.8249	99.1878	-0.0136966	24.4265	46.3121	-0.620976
Sonter et al. 2011	Group C - 1	Group C - 5	Australia	Forest	Clearing	Leaf litter depth	Soil Litter	Abundance	Vegetation	60.6378	86.1333	-0.346164	21.0588	24.4106	-0.141455
Sonter et al. 2011	Group B - 1	Group B - 5	Australia	Forest	Clearing	Leaf litter depth	Soil Litter	Abundance	Vegetation	68.1963	71.0572	-0.0405138	25.7347	31.2905	-0.188812
Sonter et al. 2011	Group A - 1	Group A - 5	Australia	Forest	Clearing	Leaf litter depth	Soil Litter	Abundance	Vegetation	85.5753	95.4305	-0.107808	24.4265	46.3121	-0.620976
Sonter et al. 2011	Group C - 1	Group C - 5	Australia	Forest	Clearing	Soil Temp	Soil Structure	Abundance	Vegetation	95.7514	94.3878	0.0141943	21.0588	24.4106	-0.141455
Sonter et al. 2011	Group B - 1	Group B - 5	Australia	Forest	Clearing	Soil Temp	Soil Structure	Abundance	Vegetation	96.4465	97.1075	-0.00675951	25.7347	31.2905	-0.188812
Sonter et al. 2011	Group A - 1	Group A - 5	Australia	Forest	Clearing	Soil Temp	Soil Structure	Abundance	Vegetation	97.7574	97.6922	0.000660479	24.4265	46.3121	-0.620976
Sonter et al. 2011	Group C - 1	Group C - 5	Australia	Forest	Clearing	Stalks	Biotic Structure	Abundance	Vegetation	65.0063	70.7067	-0.0828333	21.0588	24.4106	-0.141455
Sonter et al. 2011	Group B - 1	Group B - 5	Australia	Forest	Clearing	Stalks	Biotic Structure	Abundance	Vegetation	72.6039	71.0003	0.0220272	25.7347	31.2905	-0.188812
Sonter et al. 2011	Group A - 1	Group A - 5	Australia	Forest	Clearing	Stalks	Biotic Structure	Abundance	Vegetation	69.4711	58.8467	0.163417	24.4265	46.3121	-0.620976
Sonter et al. 2011	Group C - 1	Group C - 5	Australia	Forest	Clearing	Total veg	Biotic Structure	Abundance	Vegetation	83.3753	88.2875	-0.0565872	21.0588	24.4106	-0.141455
Sonter et al. 2011	Group B - 1	Group B - 5	Australia	Forest	Clearing	Total veg	Biotic Structure	Abundance	Vegetation	64.956	71.216	-0.0906727	25.7347	31.2905	-0.188812
Sonter et al. 2011	Group A - 1	Group A - 5	Australia	Forest	Clearing	Total veg	Biotic Structure	Abundance	Vegetation	81.6984	75.2381	0.0813391	24.4265	46.3121	-0.620976
Stefanik & Mitsch 2012	1	3	USA	Wetland	Settlement	ANPP	Biomass	Presence	Vegetation	53.6958	62.3971	-0.147631	46.7571	68.1608	-0.370306
Stefanik & Mitsch 2012	2	3	USA	Wetland	Settlement	ANPP	Biomass	Presence	Vegetation	53.8149	62.3971	-0.145456	45.0961	68.1608	-0.405705
Stefanik & Mitsch 2012	3	3	USA	Wetland	Settlement	ANPP	Biomass	Presence	Vegetation	52.5052	62.3971	-0.169639	41.9049	68.1608	-0.477449
Stefanik & Mitsch 2012	4	3	USA	Wetland	Settlement	ANPP	Biomass	Presence	Vegetation	78.9364	62.3971	0.231814	40.2283	68.1608	-0.517308
Stefanik & Mitsch 2012	5	3	USA	Wetland	Settlement	ANPP	Biomass	Presence	Vegetation	52.3862	62.3971	-0.171866	40.6821	68.1608	-0.506362
