# Supplementary material for: The species composition—ecosystem function relationship: A global meta-analysis using data from intact and recovering ecosystems
Source: PLoS One. 2020 Jul 30;15(7):e0236550. doi: 10.1371/journal.pone.0236550 (PMC7392319; doi:10.1371/journal.pone.0236550)
Supplement: S2 Dataset — (XLSX) [file pone.0236550.s003.xlsx]

## Sheet: S3
Table S3. Corrected Akaike Information Criterion (AICc) for each general linear mixed model. (Random factors in parentheses. SC = Species composition, EF Type = Ecosystem Function Type, E Type = Ecosystem Type.)
Model	AICc	Number of factors
SC + (Study)	790.9	2
SC + EF Type + (Study)	726.1	3
SC + EF Type + E Type + (Study)	728	4
SC + E Type + (Study)	794.7	3
SC + EF Type + SCxEF Type + (Study)	708.4	4
SC + E Type + SCxE Type + (Study)	789.5	4
SC + EF Type + E Type + SCxEF Type + SCxE Type + (Study)	713.2	6
