# Supplementary material for: The species composition—ecosystem function relationship: A global meta-analysis using data from intact and recovering ecosystems
Source: PLoS One. 2020 Jul 30;15(7):e0236550. doi: 10.1371/journal.pone.0236550 (PMC7392319; doi:10.1371/journal.pone.0236550)
Supplement: S3 Dataset — (XLSX) [file pone.0236550.s004.xlsx]

## Sheet: S4
Table S4. Descriptions of the models run. (SC = Species composition, EF Type = Ecosystem Function Type, E Type = Ecosystem Type.)
Statement of Modelled Comparisons	Model Type	Model
Does similarity within Reference Sites for Species Composition and Ecosystem Function differ?	General Linear Model	Similarity ~ EF/SC
Does similarity within Reference Sites for Species Composition differ between Ecosystem Types?	General Linear Model	EF ~ EF Type
Does similarity within Reference Sites for Ecosystem Function differ between Ecosystem Function Types?	General Linear Model	SC ~ SC Type
Is there a relationship between Species Composition and Ecosystem Function?	General Linear Mixed Model	EF ~ SC + (EF Type + Study)
Does Ecosystem Function Type or Ecosystem Type influence the relationship?	General Linear Mixed Model	EF ~ SC + EF Type + E Type + Interactions + (Study)
